# Supplementary material for: Data-driven organic solubility prediction at the limit of aleatoric uncertainty
Source: Nat Commun. 2025 Aug 19;16:7497. doi: 10.1038/s41467-025-62717-7 (PMC12365040; doi:10.1038/s41467-025-62717-7)
Supplement: Supplementary file 4 — Source Data [file 41467_2025_62717_MOESM4_ESM.xlsx]

## Sheet: Figure 2c
BigSolDB	SolProp	Leeds
-1.49665	-2.06483	-0.400578
-1.36663	-1.94998	0.394826
-1.28159	-1.8879	-1.22157
-1.16451	-0.61019	0.444042
-1.08542	-0.39194	0.243701
-0.998335	-0.34028	-0.468519
-0.902773	-0.21126	-2.82776
-0.803843	-0.0171	-0.921292
-0.717629	-0.41881	0.337495
-0.649942	-0.35701	-2.01655
-0.555984	-0.2702	-1.43615
0.208621	-0.23873	-0.459237
0.251826	-0.13454	-1.96388
0.298595	-0.05302	-1.06998
0.342397	0.00437	-0.826522
0.384329	0.07033	-0.420206
0.430377	0.12063	-2.67354
0.469785	0.19062	-0.258535
0.510927	0.2483	-1.02198
0.552085	0.31984	-1.11636
-1.30941	-1.64627	-2.29296
-1.26059	-1.55676	-0.0859962
-1.20339	-1.48732	-1.55336
-1.13933	-1.42725	-0.902823
-1.07735	-1.35488	-1.14388
-1.01567	-1.32033	-1.54026
-0.955136	-1.24713	-1.88606
-0.897093	-1.18495	-2.34816
-0.839727	-1.12833	-1.11654
-0.78546	-1.01312	0.0751762
-0.903553	-0.66425	-2.64193
-0.811224	-0.45062	-2.04576
-0.732717	-0.21126	-0.244127
-0.641364	0.14153	-0.949847
-0.549859	-0.45625	-0.69945
-0.464288	-0.35955	-1.28441
-0.384308	-0.30365	-2.26761
-0.308483	-0.22298	-1.29795
-0.238872	-0.16349	0.00684975
-1.36921	-0.1041	-1.42045
-1.30586	-0.03908	-2.73369
-1.20153	0.00706	-0.704649
-1.1136	0.04765	-1.3161
-1.01027	0.09681	-1.99599
-0.935428	0.16204	-0.188065
-0.850254	0.2171	-0.0292004
-0.769991	0.27171	0.802945
-0.67574	0.31705	0.0721218
-0.548773	-0.33502	0.29036
-0.467635	-0.18156	-0.75173
-0.388533	0.02632	-2.00458
-0.309436	0.19213	0.142254
-0.232635	0.33708	-3.29719
-0.156874	0.45025	-1.01646
-0.0801313	0.62524	-2.84387
-0.00770897	0.75553	-1.17034
0.0659357	0.874	-0.413888
-1.52834	-0.99296	0.79685
-1.43401	-0.97006	-1.90742
-1.35744	-0.86451	-0.439803
-1.25361	-0.84072	0.0356338
-1.18663	-0.79998	-1.09745
-1.06439	-0.77672	-1.48574
-0.979974	-0.6306	0.359498
-0.893812	-0.47607	-1.86366
-0.802956	-0.35414	-1.37141
-1.51854	-0.17248	-2.28376
-1.46633	0.0163	-1.10552
-1.40906	0.12637	-0.485005
-1.34176	-0.89967	0.0560472
-1.27505	-0.73391	-0.501439
-1.2021	-0.50811	-1.84228
-1.13104	-0.31951	-0.958964
-1.05511	-0.13334	0.412228
-0.980608	0.00527	-2.64185
-0.900875	0.15186	0.116483
-1.49166	0.28565	-2.48946
-1.40569	0.38031	-2.05224
-1.30677	0.46798	-1.6279
-1.22569	-1.79332	-1.55285
-1.12595	-0.99138	-1.73534
-1.03902	-0.75682	0.643456
-0.960102	-0.58822	-0.81695
-0.873	-0.42448	-0.76063
-0.793452	-0.27408	-1.67282
-0.712376	-0.176	-2.50472
-0.87946	-0.07101	-1.16319
-0.836599	-0.00105	-1.91686
-0.776448	0.06519	-0.929049
-0.686571	0.12732	-0.782235
-0.624687	0.21582	-2.1727
-0.556921	-0.84338	-2.05411
-0.487472	-0.48322	-0.16711
-0.420666	-0.20225	-2.02847
-0.374811	-0.0618	-1.62309
-0.343169	0.11043	-0.463122
-0.280406	0.21196	0.274707
-0.211037	0.32665	0.258613
-0.146777	0.43627	-2.91426
-0.0902773	0.54482	-0.792311
-0.017322	0.63033	-1.66056
0.0505255	1.051	-0.981287
0.128949	1.0637	-0.228398
0.226572	1.07125	-0.616931
0.34309	1.07726	-1.89911
0.297293	1.08732	-1.94323
0.415645	1.09884	-1.61389
0.536542	1.10602	-3.08802
0.652938	1.1214	0.839848
0.794228	1.13267	0.130638
-0.15294	1.14893	-2.61979
-0.0953575	1.15792	-0.467726
-0.0502582	1.17216	-0.486721
0.00731446	1.18698	-1.05257
0.0616938	1.21012	-0.671145
0.113017	1.22795	-2.3872
0.165621	1.24903	0.296557
0.213347	1.26855	-0.757114
0.268501	1.28917	-1.7896
-1.09808	1.30759	-1.00229
-1.05941	1.34878	0.763515
-1.00906	1.3731	0.273335
-0.926968	1.42314	-0.41557
-0.831671	1.47426	-0.635149
-0.743647	1.51825	-2.61463
-0.66154	-1.76439	0.424179
-0.59212	-1.71163	-2.2778
-0.525822	-1.6597	-0.0734513
-0.445793	-1.60542	-0.493388
-1.45015	-1.53569	-1.74561
-1.3402	-1.45805	-0.759831
-1.23095	-1.38002	-0.294172
-1.12156	-1.28825	0.247301
-1.00637	-1.20721	-0.731952
-0.906025	-1.12557	-2.26553
-0.784266	-1.04343	-0.0450851
-0.67478	-0.95409	0.327632
-0.554184	-0.87552	0.494803
0.316463	-0.79526	-0.0953884
0.361425	-0.71477	-1.23236
0.456593	-0.62855	-0.0220279
0.556378	-0.57496	-0.136174
0.628445	-1.36353	-0.369067
0.756018	-1.14814	-1.90024
0.845879	-1.06799	-1.90666
0.931184	-0.97724	0.129779
1.01961	-0.89922	-0.200475
-2.55954	-0.80833	0.389158
-2.45594	-0.67355	0.0270205
-2.36942	-0.59784	-1.86328
-2.28295	-0.5035	-0.0389715
-2.20064	-0.45536	-1.13019
-2.11874	-0.42708	-1.85435
-2.03568	-0.34537	-1.33725
-1.95466	-0.28369	-1.15597
-1.88264	-0.19594	-0.537602
-2.23833	0.56485	-1.27261
-2.24011	0.57068	0.440247
-2.24198	0.57658	-1.23102
-2.24401	0.58286	-0.653656
-2.2461	0.59581	-0.184546
-2.24823	0.60353	-1.1035
-2.25053	0.61095	0.277741
-2.25289	0.61631	-1.94727
-2.25534	0.62216	0.588546
-2.25793	0.63459	-0.519356
-0.389166	0.64781	-1.35809
-0.350657	0.65022	-0.516019
-0.306061	0.65834	-0.915793
-0.247246	0.66666	0.0879087
-0.198236	0.67109	0.246296
-0.143166	0.68078	-0.369151
-0.0779173	0.68934	-1.64296
-0.0135584	0.69586	0.456469
0.057905	0.53497	-0.135581
0.126073	0.54256	-0.918843
-1.80055	0.5543	-0.245513
-1.6629	0.56432	-0.235202
-1.54806	0.57352	0.857484
-1.43143	0.58475	-2.58528
-1.30691	0.59777	-0.487934
-1.20447	0.60835	-1.94811
-1.09814	0.62054	-1.65838
-0.995782	0.63078	0.35853
-1.26616	0.64426	-1.09735
-1.17761	0.65455	-1.65968
-1.08702	0.66659	-1.49923
-0.999112	0.67663	-1.30213
-0.899151	0.68945	-1.6006
-0.00815465	0.69595	0.534039
0.0635381	0.10465	0.430178
0.135557	0.15761	0.175106
0.206923	0.23334	-1.72255
0.271793	0.27234	-2.67611
0.335705	0.31525	-2.40372
0.396656	0.38338	-1.38829
0.460098	0.42775	-0.69897
0.524816	0.43578	-1.20712
0.590091	0.48331	-0.906579
-2.18575	0.52016	0.204247
-1.9871	0.55331	-0.667569
-1.84426	0.59233	-0.936436
-1.72759	0.62107	-0.878292
-1.62752	0.63689	-1.37873
-1.54266	0.66699	-1.95463
-1.46441	0.67624	-1.65758
-1.39523	0.62881	-0.943036
-1.33311	0.65279	-2.58712
0.456903	0.68104	-1.75939
0.568413	0.70302	0.77565
0.679364	0.73201	-0.68525
0.762647	0.75864	-0.16743
0.849789	0.78313	0.547763
-0.948028	0.8167	-2.00404
-0.921358	0.84352	-1.55887
-0.866896	0.86793	-2.16369
-0.777835	0.89638	0.231558
-0.668544	0.91792	-0.285321
-0.540642	0.95007	-0.154775
-0.424193	0.977	-2.77018
-0.297227	1.00273	0.291735
-0.206169	1.03168	-2.95664
-0.606451	1.05952	0.242728
-0.501015	1.08671	-0.250914
-0.395448	0.06492	0.0586577
-0.281394	0.13014	-1.3282
-0.155413	0.19434	0.43377
-0.0348716	0.2628	0.579982
0.0808448	0.3245	-1.27446
0.189809	0.38432	-1.91522
0.295657	0.44479	-0.262382
0.400402	0.50877	-0.303641
-0.523237	0.56778	-1.45994
-0.498432	0.63149	0.304933
-0.463574	0.67628	0.337935
-0.448438	-3.08728	-1.68438
-0.393123	-1.68938	-0.401133
-0.343727	-1.13011	0.184891
-0.277354	-0.59973	0.470145
-0.215858	-0.43127	-3.84155
-0.151988	-0.4246	-1.11675
-0.0910561	-0.41628	-2.23583
0.0732095	-0.40703	-0.88364
0.287195	-0.39766	-0.341621
0.426128	-0.3809	-0.194785
0.541731	-0.37646	-1.49894
-2.54429	-0.36561	-2.45259
-2.4893	-0.36117	-0.136174
-2.43807	-0.34396	-2.1377
-2.38748	-0.33481	-0.27473
-2.33801	-0.3251	-1.17079
-2.29413	-0.31069	-0.886055
-2.24349	-0.30053	-2.56734
-2.19209	-0.29301	-0.784023
-2.13655	-0.28574	-1.62881
-1.46093	-0.27027	0.259121
-1.32634	-0.26285	-1.67336
-1.15532	-0.25433	0.0170338
-1.02477	-0.24667	-0.680578
-0.908912	-0.23049	0.964032
-0.615467	-0.2164	-3.84716
-0.510632	-0.8541	-2.19081
-0.373286	-0.79232	-1.33052
-0.234423	-0.70925	-2.98723
-0.111772	-0.65271	-0.558544
0.00537169	-0.5822	-2.5738
0.120007	-0.53482	0.99638
0.230334	-0.47823	-0.642191
0.331712	-0.49154	-1.37174
-3.2769	-0.43679	-0.771354
-3.1518	-0.36531	0.513936
-3.04298	-0.3133	-0.0597616
-2.96458	-0.27723	-1.66121
-2.91731	-0.234	0.334814
-2.85431	-0.18221	-1.00053
-2.80703	-0.13759	-0.187865
-2.77306	-0.08081	-0.678053
-2.74427	-0.02734	-1.08783
-0.413799	0.00974	-2.00883
-0.336427	0.02126	0.495843
-0.258388	-0.18834	-0.855332
-0.182726	-0.13439	-1.54976
-0.110529	-0.10558	-0.926618
0.404903	-0.05441	-0.125835
0.45912	-0.03088	0.194777
0.549932	-0.00286	-1.36119
0.627438	0.01276	-1.65765
0.695429	0.05175	0.584462
0.752578	0.09008	-1.61036
0.806232	0.12126	-0.800254
0.866305	0.16872	0.158363
0.959318	0.18805	-1.23421
-0.640333	0.23141	0.188218
-0.590863	0.27689	-1.84316
-0.538968	0.29491	-0.953518
-0.471803	0.34159	-0.825313
-0.40132	0.37326	0.384128
-0.329779	0.41093	-1.97366
-0.261779	0.42981	-0.983385
-0.193043	0.48126	-0.960686
-0.115571	0.52212	-3.03808
-0.0433471	0.55123	-1.95242
0.00972987	0.59333	-0.187865
0.0533345	0.64406	-0.109372
0.109396	0.6895	-1.71018
0.156382	0.73476	-1.50377
0.215113	-2.32145	-0.718857
0.270477	-0.92	-2.87238
0.330172	-1.8395	0.48588
0.388759	-0.6357	-1.97772
0.44513	-0.16633	-1.0478
0.499926	0.29276	-3.64237
0.493448	-1.97508	0.184504
0.530805	-1.87183	0.105205
0.581685	-1.75513	-1.19382
0.629444	-1.6481	-1.57861
0.676435	-1.5315	-0.864231
0.723717	-1.39707	-0.683335
0.771347	-1.28798	-0.159574
0.816742	-1.17947	0.984338
0.861442	-1.07895	-2.02981
0.906167	-1.85654	0.144794
-0.0219492	-1.68812	0.684478
0.0726438	-1.53873	-1.77647
0.165383	-1.454	-1.40274
0.25848	-1.33087	-2.8968
0.345187	-1.20696	0.600506
0.430768	-1.11399	-3.33208
0.514263	-1.06878	0.171101
-2.93723	-0.98852	-0.885219
-2.79475	-0.90616	-1.34269
-2.6118	-0.80486	-0.969402
-2.49577	-0.68598	-0.810589
-2.38925	-0.58609	-1.05816
-2.27439	-0.48468	-2.34814
-2.1427	-0.39411	0.43661
-2.01996	-0.29545	0.224356
-1.91381	-0.19324	-2.98818
-0.28771	-0.1124	0.117758
-0.18611	-0.02785	-0.399122
-0.126685	-1.00374	-0.405925
-0.0570518	-0.96592	-0.0448942
0.00214862	-0.94036	-0.911647
0.0679901	-0.76105	-0.270795
0.132386	-0.74965	-0.25369
0.188997	-0.62592	-0.259627
0.238987	-0.5264	-3.3979
0.287997	-0.45557	-0.84291
0.32552	-0.38641	-0.0348096
-0.434977	-1.69329	-3.36838
-0.395336	-1.61325	-1.86813
-0.361721	-1.50806	-1.13981
-0.284059	-1.3733	-2.79588
-0.190335	-1.28718	-1.42429
-0.105806	-1.16385	-1.88121
0.203835	0.36532	-2.75636
0.259811	0.36538	-0.625153
0.335871	0.3654	-1.4316
0.486276	0.36631	-1.50755
0.657943	0.3669	-2.71352
0.790639	0.36782	-1.01951
0.956019	0.3693	-0.431798
1.07726	0.37125	-1.5988
1.1894	0.3726	0.64886
-0.112459	0.37462	-1.55488
-0.0519301	0.37696	-0.376756
-0.00243529	0.37998	-2.18809
0.0488596	0.38257	-1.40927
0.0980861	0.38362	-3.81025
0.154557	0.3857	-0.942314
0.20135	0.38868	-2.03153
0.242155	0.39264	-2.9718
0.292395	0.39476	0.969157
-0.159934	0.40001	-2.04215
-0.132575	-1.02135	0.260116
-0.104659	-1.29615	-3.22578
-0.0727185	-0.50287	0.667218
-0.0376828	0.66937	0.060099
0.00992661	0.77426	-2.38051
0.0628871	0.95287	-0.389334
0.114799	1.0722	-0.757635
0.17102	1.27138	-1.56028
-1.05662	1.60544	0.225964
-1.00165	1.82578	-1.62904
-0.947998	2.01435	-2.32571
-0.895566	-0.1538	0.0129264
-0.859286	-0.27798	0.0939251
-0.793856	-0.39309	-0.798837
-0.74435	-0.51038	-1.72125
-0.695596	-0.62483	-3.85993
-0.647471	-0.73474	-0.292462
-1.99282	-0.8461	-1.2216
-1.97608	-0.96106	-1.75719
-1.92251	-1.07762	0.534292
-1.8929	-1.18908	-0.92164
-1.83104	-1.29992	-1.28182
-3.12258	-1.41781	-1.07197
-2.90599	-1.52988	-1.21476
-2.65586	-1.6487	-2.55516
-2.57126	-1.76408	-1.30358
-2.41334	-1.88025	-2.91737
-2.29782	-0.1317	-1.57469
-2.11745	-0.25839	-1.07109
-1.22313	-0.38088	-1.89921
-1.15479	-0.49675	-1.6978
-1.08265	-0.61704	-1.6803
-1.01424	-0.73466	-1.9792
-0.941626	-0.84603	-2.16686
-0.860736	-0.96518	-0.992386
-0.781552	-1.0774	-0.614688
-0.691603	-1.19947	-0.339592
-0.602824	-1.31244	0.341264
-0.513174	-1.43551	-1.84564
-0.845233	-1.55511	-0.470607
-0.792858	-1.66783	-1.38923
-0.729497	-1.78626	-0.767429
-0.662302	-1.89897	-0.53746
-0.595165	-0.0566	-0.148741
-0.528847	-0.14519	-1.87363
-0.463354	-0.23807	-0.287862
-0.401303	-0.33005	-3.62593
-0.341025	-0.42047	-1.55164
-0.279624	-0.51546	-1.52287
-0.402606	-0.60663	-0.836325
-0.372992	-0.69931	0.113387
-0.30502	-0.79048	-1.43481
-0.228582	-0.88129	0.0286415
-0.152526	-0.97476	-0.779883
-0.0813568	-1.06685	-3.03098
-0.010463	-1.1552	-0.863546
0.062067	-1.24867	-0.602049
0.127807	-1.33458	-1.21344
0.200504	-1.42238	-1.71987
-1.24096	-0.64708	-0.519907
-1.14795	-0.56009	-1.45805
-1.06196	-0.50542	-2.29715
-0.979754	-0.43255	-1.30723
-0.904147	-0.39369	-0.587374
-0.833695	-0.34158	-3.39079
-0.769787	-0.29828	0.646344
-0.709217	-0.25256	-1.58847
-0.651151	-0.22959	-1.69421
-1.22496	-0.12806	-3.19344
-1.15479	-0.05137	-1.02335
-1.08962	0.01686	-1.24046
-1.02195	0.07145	0.772431
-0.949999	0.13853	-1.75514
-0.88647	0.18655	-2.91426
-0.821058	0.23085	-0.649781
-0.746832	0.25628	-1.35488
-0.705503	0.29197	0.701737
-0.608486	0.32602	-0.238434
-2.4993	-1.30479	-0.943597
-2.43824	-1.21684	-2.30953
-2.36873	-1.15164	0.562155
-2.30154	-1.09522	0.720043
-2.21616	-1.02258	0.430728
-2.14625	-0.98542	0.205061
-2.06838	-0.96558	-2.4328
-1.9818	-0.93742	-0.733732
-1.90701	-0.93291	-0.493942
-0.490497	-0.96959	-0.799674
-0.395459	-0.89416	-0.916775
-0.325572	-0.79912	-1.24238
-0.238678	-0.77118	-0.840479
-0.17803	-0.70244	-3.39725
-0.11776	-0.6721	-0.852074
-0.0621651	-0.65673	-2.55202
0.00950528	-0.64009	-0.666544
0.0715788	-0.60202	0.426626
0.133198	-0.55229	-0.647292
0.194931	-1.27071	-3.44532
-1.75145	-1.22029	-3.84008
-1.69169	-1.17427	-0.892961
-1.61078	-1.10071	-0.940094
-1.52474	-1.04296	-0.465092
-1.43459	-1.00972	-1.52223
-1.35311	-0.96627	-0.907584
-1.26567	-0.93841	-0.421566
-1.19067	-0.9018	-2.42322
-1.1239	-0.84511	-1.08557
-1.04686	1.04477	-0.261919
-2.37926	1.05562	-0.83536
-2.34092	1.06586	-0.701577
-2.3035	1.07357	-0.232009
-2.26887	1.08215	-2.16703
-2.23554	1.09156	-1.41488
-2.20042	1.10135	-2.62515
-2.1657	1.11267	-1.1496
-2.13284	1.13484	-0.634718
-2.09916	1.1626	-0.840965
-4.28813	1.19115	-0.63828
-3.38748	1.21623	-1.43538
-2.84668	1.24601	-0.497994
-2.35076	1.27093	-0.892984
-1.83394	1.29966	-3.18354
-2.32946	1.3462	-1.52333
-2.20836	1.39752	-1.09577
-2.09406	1.45297	-1.37516
-1.98106	1.4858	-1.4048
-1.86803	-0.73	-1.52291
-1.76827	-0.58052	-3.8243
-1.66707	-0.41189	-0.255545
-1.55139	-0.27187	0.313612
-1.43507	-0.13962	-0.569895
-2.22826	-0.01255	-0.13698
-2.13525	0.10208	0.185868
-2.02839	0.20364	-2.61862
-1.9322	-0.1207	-0.310699
-1.83166	-0.07796	-0.0445315
-1.7377	-0.00933	-3.48623
-1.64327	0.06479	-1.99832
-1.54833	0.13415	-0.69807
-1.4519	0.21494	-0.87646
-1.35089	0.26696	-0.840526
0.8653	0.33059	-0.781209
0.875566	0.4099	-1.61574
0.884819	0.4751	-1.65679
0.893706	0.51525	-0.0660687
0.903489	0.55699	-1.03897
0.914706	0.62024	-1.58919
0.927183	0.6819	-0.484338
0.937526	0.76147	-1.90758
0.948924	0.83356	-0.718963
0.959423	0.89523	-0.413523
-0.00306995	0.96207	-1.32675
0.138812	0.98851	0.143056
0.301857	-1.13393	-0.0768496
0.437015	-0.184419	-1.685
0.57487	-0.622625	-3.35702
0.701159	-0.428452	-0.360639
0.818273	0.0926128	-0.646538
0.928423	-0.721111	-1.92498
1.02825	-0.887559	-0.771635
-1.70855	-0.543101	-0.476427
-1.60377	-0.750838	0.0295869
-1.50662	0.19538	-0.917902
-1.39322	0.03406	-0.618734
-1.28114	0.374665	-1.62465
-1.18116	-1.23617	-2.94638
-1.07412	-0.311615	-1.32936
-0.972321	0.440036	-3.92866
-0.867528	0.764168	-3.15086
-0.855473	-0.611231	-0.194328
-0.802463	-0.0708301	-1.99998
-0.735952	0.0692762	-1.6168
-0.660959	-0.987439	-0.24585
-0.592761	-0.14505	-1.429
-0.526775	0.538488	0
-0.462114	-0.501527	-1.60739
-0.402971	-0.06189	-0.830063
-0.340556	0.30033	-0.476208
-3.25671	-0.462826	-0.469843
-3.0393	-0.484312	-0.48209
-2.89882	-0.291152	-0.778874
-2.79416	-0.136921	-2.36899
-2.70404	0.0660814	-0.768893
-2.63279	-0.219882	-0.392769
-2.57565	-0.138368	-1.60265
-2.5365	-0.0103388	0.0157866
-2.50341	0.321583	-0.372645
-2.4763	0.25017	0.105388
-2.44925	0.563846	-0.246766
-2.43877	-0.313281	0.774785
-1.2651	-0.21514	-2.30102
-1.05744	-0.306222	-0.907224
-0.877908	-0.254574	-1.51536
-0.685918	-0.260856	-2.29567
-0.509093	0.197671	0.5123
-0.348618	0.104716	-1.61751
-0.170108	0.409773	-3.27193
-0.47408	0.525527	-1.36035
-0.392099	0.0142375	-1.70097
-0.306984	-0.0510568	-1.05774
-0.211325	0.441432	-1.77865
-0.132405	0.224014	-0.655229
-0.061136	0.48391	-2.02522
0.00863572	0.588374	-0.00936079
0.0926286	0.135245	-1.59983
0.160633	0.447964	-0.349532
0.222848	0.698406	-1.62244
-0.962667	0.643832	-2.06677
-0.859802	0.613395	-0.324273
-0.775015	-0.642995	-1.01676
-0.700677	-0.266747	-0.554509
-0.627825	0.0084626	-1.72333
-0.544036	0.0436606	0.464896
-0.487744	-0.104312	-0.035717
-0.414103	0.0546646	0.371768
-0.35028	0.0665655	-0.773764
-1.3373	0.108943	-1.37416
-1.27974	0.0167779	-1.7686
-1.23135	0.277869	-0.74891
-1.17521	0.267273	-2.08451
-1.12608	0.658681	-1.90881
-1.07355	0.853606	-1.78943
-1.02838	-1.20144	-1.83793
-0.977847	-1.01359	-0.211018
-0.92515	-1.1222	-3.16452
-0.877966	-1.05363	-1.48824
-2.96293	-0.924736	0.685732
-2.81936	-0.987267	-0.568646
-2.62773	-0.839125	-0.282011
-2.58457	-0.910042	0.233183
-3.05582	-0.755464	-0.779676
-3.02263	-0.852444	0.342224
-2.99218	-0.670573	-0.908581
-2.95431	-0.782114	0.344821
-2.91114	-0.592687	0.0288997
-2.87235	-0.704752	0.494044
-2.83001	-0.645527	-0.286505
-2.79192	-0.514011	-1.11918
-2.75146	-0.590624	-1.40893
-2.71494	-0.436872	-0.774933
-2.67682	-0.510873	0.0492384
-2.6334	-0.361547	-2.76921
-2.40075	-0.334561	-3.03526
-2.32257	-0.439511	-1.416
-2.2372	-0.213841	-0.595103
-2.14876	-0.141819	-0.175448
-2.05042	-1.13507	-1.84352
-1.97745	-0.939596	-1.93004
-1.87566	0.109925	-1.8813
-1.81717	0.303573	-1.7709
-1.73	0.309195	-3.00909
-1.8075	0.315006	-1.6413
-1.78287	0.374929	-0.516389
-1.74763	0.410288	-2.09544
-1.70443	0.450111	-0.703421
-1.65586	0.450111	-1.43566
-1.60411	-1.79618	-0.862736
-1.55464	-1.67877	-1.77131
-1.50073	-1.72379	-0.245257
-1.44751	-1.61558	-1.36414
-1.40332	-1.5933	-0.156504
-1.34974	-1.65046	-0.0634517
-1.29257	-1.54326	-0.427467
-3.66795	-1.52989	-3.71383
-3.59989	-1.41068	-1.09864
-3.53796	-1.59244	-0.187076
-3.47142	-1.4568	-3.33453
-3.4144	-1.46366	-0.521515
-3.36213	-1.53938	-1.13802
-3.30951	-1.33087	0.331422
-3.2555	-1.41233	-0.537254
-3.20806	-1.47665	-0.610831
-1.81354	-1.39569	-1.129
-1.77182	-1.2601	-2.76029
-1.72443	-1.3586	-2.50627
-1.67662	-1.34907	-1.37451
-1.63316	-1.40506	-1.08813
-1.58921	-1.1997	-2.36908
-1.54648	-1.01942	-2.74202
-1.50177	-1.28633	-1.76956
-1.45611	-1.27453	-1.25179
0.101602	-1.15406	-1.09576
0.180717	-1.3377	-0.508019
0.232194	-0.937643	-0.812317
0.296366	-1.20092	0.665551
0.348829	-1.08624	-3.3267
0.416829	-1.20551	-2.12657
0.477445	-1.28539	-0.126108
0.555833	-1.14614	-2.23709
0.612963	-1.23243	-1.65759
0.657689	-0.860359	-0.238419
0.736046	-1.01602	-1.95511
-0.804007	-1.13393	-1.07628
-0.739095	-0.810664	0.390657
-0.676567	-1.08552	-0.498645
-0.623448	-1.1741	0.474654
-0.572281	-1.07637	-1.6038
-0.52351	-0.938114	-3.39848
-0.476718	-0.747472	-1.1549
-0.437584	-1.02051	-0.807837
-0.394092	-1.01856	-0.730469
-0.301471	-0.888043	-1.24412
-0.246583	-0.678986	-1.10946
-0.168801	-0.956428	-2.49988
-0.0959087	-0.82023	0.477141
-0.0284969	-0.599095	-2.47043
0.0427186	-0.758227	-1.26521
0.110901	-0.523282	0.907741
0.173343	-0.468645	-0.498904
0.226264	-0.404319	-0.231657
-0.127546	-0.338831	-0.888565
-0.088108	-0.653353	-1.50794
-0.0505107	-0.70907	0.365337
0.00688206	-0.621709	-2.97828
0.0552761	-0.731257	-1.30776
0.118534	-0.60061	-3.30144
0.172479	-0.62915	-0.497968
0.228954	-0.495792	-1.70289
0.28963	-0.553322	-1.11514
0.344593	-0.654592	-1.07981
0.40433	-0.51976	-3.46588
-0.193858	-0.445114	-2.40102
-0.158529	-0.497039	-3.03092
-0.121661	-0.48822	-0.38723
-0.0755352	-0.464042	0.322319
-0.031008	-0.516668	-2.14113
0.0173129	-0.354463	-0.313006
0.0618137	-0.542985	-3.5234
0.108405	-0.303071	-0.654768
0.148981	-0.191562	-0.116526
0.188349	-0.261831	-1.08336
0.228161	-0.114668	-1.00572
-1.56354	-0.0823957	-0.568638
-1.49438	-0.0936973	-2.33305
-1.40707	-0.0772073	-3.65258
-1.33266	-0.129206	-0.984365
-1.25554	-0.137557	-0.407256
-1.1757	0.00256397	0.911333
-1.09989	0.0133777	-1.02613
-1.02774	0.0315304	-2.16249
-0.95751	0.0386076	-0.445796
-1.29282	0.144181	-1.14446
-1.22166	0.167667	0.732112
-1.15272	0.0568029	-1.81536
-1.08586	0.195937	-2.16416
-1.02094	0.227953	-3.78955
-0.957858	0.184452	-2.32716
-0.896586	0.145801	-0.138628
-0.841731	0.222333	0.215502
-0.778894	0.249205	-1.1395
-0.72235	0.362883	-2.12289
-0.943287	0.43853	-1.77234
-0.921095	0.369249	0.0894748
-0.897068	0.323414	-2.8239
-0.873616	0.285182	-2.1108
-0.849522	0.407141	-1.4456
-0.825274	-1.15552	0.408413
-0.803283	-1.76308	-2.49357
-0.780662	-1.38943	-1.83088
-0.756402	-1.24558	-1.41676
-2.00925	-1.40105	-0.164919
-1.97325	-1.46449	-0.277684
-1.90535	-1.08876	-1.48279
-1.84838	-1.49634	-2.06048
-1.75939	-1.31754	-1.29024
-1.70413	-1.57532	-0.711485
-1.62514	-1.62463	-0.634478
-1.54788	-1.29507	-2.23089
-1.50827	-1.30469	-0.528664
-1.43926	-0.949756	-3.85548
-0.793164	-1.72334	-1.96994
-0.677261	-1.70947	-2.67354
-0.582947	-1.23893	-1.1135
-0.491249	-1.37519	-0.0327802
-0.369307	-1.41934	-2.85178
-0.24164	-1.72893	-2.75747
-0.130895	-0.922073	-1.32529
-0.0210696	-1.17725	-3.14717
0.090187	-1.53014	-2.27955
0.196512	-0.727321	-2.9402
0.299261	-1.00736	-0.364171
0.406398	-0.984414	-2.07117
-0.746109	-1.72737	-1.67474
-0.670468	-2.31927	-0.715025
-0.602418	-1.67819	-1.92767
-0.533081	-1.77629	-2.12146
-0.458306	-1.08991	-2.3349
-0.392621	-1.58061	-1.84107
-0.327151	-1.35007	-1.75245
-0.259311	-1.3985	-2.02645
-0.198041	-0.823067	-2.04408
-2.17363	-1.87124	-2.28727
-1.99707	-1.58244	-2.50074
-1.81305	-1.80303	-3.82391
-1.63522	-1.75402	-1.8845
-1.46016	-1.65414	-0.338962
-1.29225	-1.16857	-1.28973
-1.12614	-0.875342	-3.62709
-0.961931	-2.03774	-2.05762
-0.799969	-1.92686	-1.12401
-0.495277	-1.97207	-0.270814
-0.406206	-1.24219	-0.298152
-0.333606	-2.21518	-2.5795
-0.249703	-1.82531	-2.5574
-0.171999	-1.57441	-0.456474
-0.0885749	-0.95734	-3.04218
-0.0109738	-0.961163	-1.06462
0.0678904	-1.65765	0.13411
0.129027	-0.620307	-1.97143
0.208226	-1.42013	-0.48248
-0.299509	-1.91714	-1.40301
-0.231535	-1.06562	-0.360674
-0.168324	-1.8814	-1.82308
-0.106055	-1.7581	-2.67803
-0.0448479	-1.16448	-0.123006
0.0140429	-1.07052	-1.48391
0.0690597	-1.64577	0.150533
0.122445	-0.508742	-1.91721
0.174423	-1.4684	-1.85494
-2.73449	-1.48899	-1.54764
-2.70216	-0.81095	-2.71007
-2.66445	-1.57604	-1.75639
-2.62766	-1.77266	-0.814263
-2.58892	-1.72238	0.557583
-2.54713	-0.844689	-1.85744
-2.50407	-1.54021	0.202104
-2.46357	-1.4115	-2.12911
-2.42618	-1.20021	-0.477535
-1.54893	-1.25312	-1.85086
-1.47964	-1.47776	-2.54289
-1.41377	-1.87705	-0.156767
-1.34657	-1.25919	0.972403
-1.28717	-1.3172	-3.31786
-1.23044	-1.71838	-1.30132
-1.16819	-2.05091	-1.5103
-1.10951	-1.27627	-1.06674
-1.05121	-1.29336	-0.522889
-0.343303	-1.19212	-0.433879
-0.259245	-1.0297	-2.31658
-0.175257	-1.38972	-2.88612
-0.0902826	-1.33574	-1.753
-0.0154591	-2.10217	-1.3991
0.0594905	-1.12424	0.161805
0.128444	-0.885757	0.0909932
0.195635	-1.61585	-1.10157
0.259605	-1.43777	-1.24861
-3.33221	-0.495399	-0.241601
-3.26392	-0.311486	-1.11385
-3.19439	0.0363614	0.0722037
-3.12325	-0.320246	-2.20845
-3.06028	-0.211366	-0.250254
-2.99395	-0.180355	-1.66334
-2.92753	-0.323929	-2.50587
-2.86987	-0.205249	-1.54136
-2.80342	0.176303	-0.730356
-3.64787	-0.0919084	0.225767
-3.6131	-0.0336254	-1.19954
-3.58253	-0.156113	-2.02013
-3.5386	-0.0719217	-2.79124
-3.50733	0.315551	-2.19605
-3.47189	0.054332	-2.76919
-3.43121	0.122343	-3.69898
-3.39606	0.0638966	-2.15093
-3.35777	0.186131	-1.13077
-3.32436	0.463069	-1.89454
-1.94901	0.061564	-3.21444
-1.83646	0.28611	-1.17543
-1.7239	0.226604	-1.17688
-1.61285	0.318227	-1.03086
-1.50031	0.614476	-1.86119
-1.39526	0.219461	-1.5006
-1.29049	0.388919	-2.6144
-1.19046	0.472869	-0.790293
-1.09555	0.485307	-0.784188
-1.00369	0.785765	-1.63043
-0.519992	0.429254	-1.38282
-0.485048	0.550043	0.40824
-0.445857	0.657176	-1.9608
-0.398184	0.663468	7.38e-06
-0.338781	0.967848	-3.06486
-0.285532	0.594395	-0.876167
-0.226179	-0.320997	-0.637899
-0.163415	0.65805	-3.18645
-0.107024	-0.316976	-0.782731
-1.02091	0.662349	-0.692884
-0.903356	-0.307858	-1.1899
-0.79617	-0.210993	-2.03716
-0.703614	-0.206457	-0.0308769
-0.608394	0.786598	-2.28313
-0.5202	-0.153972	7.38e-06
-0.425187	-0.178846	-1.29423
-0.350991	-0.0938375	-1.24293
-0.266393	-0.0724558	-2.07076
-0.185644	-0.0359085	-1.34211
-4.7522	0.967028	-2.87973
-4.58336	0.0600751	-2.35652
-4.41163	0.0400697	-2.98698
-4.2587	0.0519908	-1.21892
-4.11454	0.0633167	-2.89143
-3.9705	0.124461	-2.53018
-3.81769	0.173382	-2.44038
-3.69189	0.184551	-2.53217
-3.55598	0.217726	-2.35712
-3.42454	0.2256	-1.90308
-3.29902	0.285845	-1.92609
-0.825805	0.312604	-0.764204
-0.750493	0.317845	-0.402622
-0.681277	0.385974	-2.83349
-0.608915	0.42886	-2.17416
-0.517645	-0.502484	0.0521201
-0.439869	0.465123	-3.69219
-0.362314	0.473237	0.113018
-0.274919	0.485468	-1.37468
-0.193142	0.548919	0.357036
0.446388	0.59404	-0.901912
0.476462	0.614505	-2.51223
0.55161	0.165297	-0.234014
0.603639	0.249265	0.416638
0.679851	0.333318	-2.30151
0.736404	0.410494	-2.7637
0.805974	0.496534	-2.07589
0.856278	0.49922	-2.33162
0.91622	0.579034	-1.24953
-3.11049	0.582454	-1.95468
-3.00472	0.659543	-2.07099
-2.91159	0.742894	-2.30514
-2.81964	0.835805	-2.74847
-2.73314	0.922872	-2.76988
-2.6382	0.541812	-1.7086
-2.56689	0.596489	-2.84024
-2.48001	0.650441	-0.766267
-2.39435	0.707475	-1.3537
-2.32698	0.768652	0.707193
-2.2596	0.824361	-0.627468
-2.18327	0.890463	-0.946584
-2.31861	0.951667	0.71373
-2.2344	1.02351	-1.21472
-2.13407	0.5388	-1.73457
-2.04866	0.59143	-2.19382
-1.96605	0.639955	-1.13991
-1.88501	0.692989	-0.955242
-1.80857	0.746857	-0.952083
-1.73912	0.806859	-1.24279
-1.66279	0.810987	-3.22185
-1.5909	0.860308	-2.11823
-2.02458	0.926943	-1.48142
-1.92781	1.00633	-0.76022
-1.82391	1.08767	-2.61863
-1.74293	0.228612	-1.10547
-1.66337	0.318634	-0.582021
-1.57438	0.414277	0.0413902
-1.48449	0.507577	-0.207507
-1.40079	0.608632	-3.68989
-1.31439	0.612202	-1.30342
-1.22569	0.705733	-2.23529
-1.16514	0.700139	-2.17258
-1.07862	0.791626	-0.597324
-0.974562	0.891736	-2.29493
-0.8718	0.982664	0.380204
-0.770848	1.08451	-1.39199
-0.678321	-0.812262	-2.91086
-0.57779	-0.699558	-2.70104
-0.486833	-0.586261	-2.04161
-0.392978	-0.491361	-0.420218
-0.300485	-0.366424	-2.0574
-0.211394	-0.361083	-0.275047
-2.50973	-0.232757	-0.362324
-2.3883	-0.0945018	-0.693137
-2.2856	0.0801448	-0.784302
-2.15711	0.250612	-1.38369
-2.0623	0.438693	-1.40746
-1.92693	-0.483664	-2.31684
-1.77573	-0.392727	-1.68192
-1.59964	-0.297032	0.240147
-1.46752	-0.197729	0.138858
-0.84343	-0.0886306	-1.85076
-0.778759	-0.0839569	-0.0682482
-0.706284	0.0266834	-2.01558
-0.627427	0.0296312	-3.38827
-0.56446	0.145685	-0.784715
-0.496675	0.278755	0.0545314
-0.437899	0.421906	-1.44218
-0.367354	0.574734	-1.54691
-0.298774	0.244317	-0.436731
0.308313	0.303056	-1.50031
0.383373	0.368002	-1.7257
0.454305	0.424641	-7.2e-06
0.522154	0.493174	0.607805
0.585399	0.495677	-0.0988198
0.645688	0.558422	-1.4432
0.70298	0.564119	-2.98431
0.757343	0.624979	0.0742744
0.808259	0.699527	-1.55825
-0.491582	0.771148	-1.58648
-0.419774	0.856654	0.597868
-0.357435	0.00517809	-1.01588
-0.296856	0.0934975	-0.429952
-0.240144	0.184474	-1.28952
-0.188043	0.289929	-2.47932
-0.12816	0.397308	-0.702872
-0.0722012	0.403995	-1.43212
-0.0108785	0.515251	-2.22208
-1.06338	0.516161	-0.780751
-0.953126	0.635441	-0.151257
-0.84638	0.767558	-0.49215
-0.734126	0.900209	-0.725035
-0.630866	1.03501	-2.48484
-0.515331	-3.53387	-2.45001
-0.39976	-3.25129	-1.86967
-0.286372	-3.1186	-0.68917
-0.173422	-2.78567	-3.39834
-0.0568712	-2.88739	-2.40868
0.0598796	-2.82182	-2.00781
0.180638	-2.38905	-1.6568
-1.42091	-2.23761	-2.574
-1.30164	-2.19557	-2.24801
-1.21454	-2.08386	-2.284
-1.11363	-2.04203	-2.1037
-1.04544	-1.95946	-0.649969
-0.959495	-1.67794	-0.563834
-0.882034	-1.56035	-1.74931
-0.797138	-1.78574	-0.297178
-0.719779	-1.38291	-0.387216
-0.630432	-1.48885	-1.26692
0.0418236	-1.59162	-1.50855
0.0980701	-1.38471	-1.48558
0.14774	-1.43591	-2.85481
0.201202	-1.1766	-2.04448
0.250496	-1.45043	0.192685
0.301906	-1.3667	-2.08089
0.351326	-1.33897	-1.83436
0.397593	-1.21664	0.167716
-0.159625	-1.27196	-0.84187
-0.120663	-1.27373	-2.58999
-0.074134	-1.16261	-0.208288
-0.0321542	-1.15535	-0.277384
0.0155788	-1.20699	-2.97716
0.0594325	-0.938385	-1.86337
0.102742	-1.16725	-1.41857
0.141987	-1.031	-2.92686
-0.987103	-1.03318	-2.13299
-0.90258	-0.98824	-1.17122
-0.811243	-0.855552	-1.08694
-0.726825	-1.05142	-0.766231
-0.643588	-1.01272	0
-0.565044	-0.770301	-0.772286
-0.487908	-0.961345	-0.987863
-0.408213	-0.824817	0.244852
-0.33088	-0.814714	-1.2352
0.348142	-0.8058	-1.9458
0.447955	-0.678333	0
0.584805	-0.674203	-2.13019
0.821548	-0.871912	-1.43526
0.996276	-0.78432	0.222762
1.11786	-0.776756	-0.564126
1.24025	-0.544993	-2.50864
-0.205691	-0.621952	-2.61275
-0.117361	-0.662267	-0.713332
-0.0423797	-0.561966	-2.76189
0.187429	-0.432861	-0.860125
0.369443	-0.582802	-2.92136
0.622709	-0.388038	0.626229
0.862182	-0.0924459	-3.67016
-2.23873	-0.162147	-1.15585
-2.06447	-0.250473	-1.96257
-1.89055	0.0762534	-0.687278
-1.75292	0.188111	-1.18089
-1.61302	0.0767003	-1.90911
-1.46318	0.315153	-2.67803
-1.33819	0.469573	-0.990246
-1.20537	-1.23376	-0.983953
-1.08756	-1.20846	-2.52924
0.131125	-1.15539	-1.09378
0.203146	-1.08252	0.160129
0.266514	-0.999173	-1.25995
0.332364	-0.915414	-1.29675
0.395678	-0.826605	0.00827676
0.466982	-0.73975	-2.45058
0.532166	-0.656262	-3.23657
0.598213	-2.65921	-0.764746
0.659262	-2.5311	-2.6854
-2.2239	-2.41272	-0.566286
-2.15041	-2.27977	-0.314499
-2.05947	-2.60278	-1.92409
-1.98296	-2.17507	-2.05762
-1.91178	-2.51405	-3.09017
-1.84961	-2.34643	-3.76778
-1.78904	-2.39596	-1.48601
-1.72885	-2.05639	-1.849
-1.67337	-2.42567	-1.9628
-1.622	-2.25325	-0.449776
-1.38334	-2.31869	0.530622
-1.27028	-2.23857	-0.204123
-1.14799	-1.93542	-1.70384
-1.03598	-2.32206	-2.0655
-0.920124	-2.16786	-0.0149177
-0.860829	-2.23852	-0.907459
-0.806369	-2.16446	-3.32067
-1.25217	-2.23305	-2.07167
-1.54489	-2.09295	-1.32084
-1.48316	-1.82621	-2.02564
-1.40521	-2.14823	-0.749542
-1.34436	-2.06885	-0.869197
-1.27105	-2.15329	-2.10184
-1.21286	-1.99176	-2.2102
-1.14862	-2.06643	-0.714449
-1.0923	-1.98768	-0.568636
-1.03097	-1.72556	0.598793
0.700404	-2.07484	-2.02752
0.727468	-1.90093	-2.43919
0.750163	-1.9129	-1.69311
0.785348	-1.91477	-2.13077
0.805886	-1.9845	0.170261
0.827697	-1.99232	-2.4389
0.837507	-1.71394	-0.440492
0.859704	-1.90655	-0.394128
0.876003	-1.8311	-1.07236
-0.103468	-1.82405	-0.686608
-0.145893	-1.85743	-0.456942
-0.184387	-1.7873	-1.58177
-0.239125	-1.91095	-1.81529
-0.293602	-1.82592	-2.47782
-0.330667	-1.7513	-0.999205
-0.36973	-1.73709	-1.21467
-0.429162	-1.66431	0.539322
-0.465697	-1.58934	-2.40248
-3.15467	-1.74093	-2.00107
-2.97259	-1.65651	-0.323509
-2.77065	-1.74556	-0.0498966
-2.57877	-1.66071	-1.51795
-2.41322	-1.65596	-2.53114
-1.71843	-1.59297	-0.965214
-1.47339	-1.60032	-1.25363
-1.27848	-1.59586	-1.11468
-1.14617	-1.66124	-2.97797
-1.03062	-1.48988	0.169483
-1.4779	-1.49236	0.227894
-1.33365	-1.64018	-2.61759
-1.16819	-1.34802	-0.886966
-0.991309	-1.54952	-1.11427
-0.804675	-1.58806	-2.72089
-0.251193	-1.52238	-1.88772
-0.223116	-1.52691	-2.07076
-0.197242	-1.31282	-1.70251
-0.166097	-1.574	-1.7538
-0.137355	-1.40903	-2.12391
-0.109589	-1.49158	0.0612011
-0.0807979	-1.40348	-1.45627
-0.0548081	-1.55293	-0.802671
-0.0234055	-1.45721	-0.0525669
0.00685372	-1.46861	-1.77782
0.0351638	-1.24689	-2.73778
0.0671319	-1.43836	0.823521
0.102167	-1.49604	-2.19649
0.133228	-1.32683	-2.37616
0.166835	-1.47689	-2.22113
0.311753	-1.39928	-0.357903
0.363254	-1.38781	-2.15204
0.427694	-1.3172	-0.29243
0.503734	-1.17483	-2.72165
0.534464	-1.37264	-3.33691
0.565745	-1.35419	-0.30001
0.594706	-1.42388	0.213148
0.621649	-1.24925	-1.78268
0.644455	-1.31898	-1.34545
0.663692	-1.31488	-0.0443157
0.679795	-1.38542	-1.14162
0.705888	-1.22447	-1.2458
-3.28813	-1.10118	-2.47545
-3.1717	-1.28266	-2.21336
-3.04685	-1.27028	-3.48024
-2.9397	-1.31417	-0.867589
-2.83384	-1.3398	-1.14082
-2.73212	-1.25765	0.154186
-2.63225	-1.16244	-0.184945
-2.53809	-1.24087	-0.880152
-2.43913	-1.03963	-1.10246
-2.34582	-1.29873	-2.00011
-2.25606	-1.13521	-0.169738
-2.17694	-1.20001	-0.472356
-0.462854	-1.18776	-1.15833
-0.396522	-1.26079	-2.27408
-0.321068	-1.19307	-1.92872
-0.220762	-1.2292	-3.68711
-0.120507	-1.08722	-0.187416
0.00583949	-1.15991	-0.52287
0.136122	-0.950301	-0.772267
0.262856	-1.21761	-2.47782
0.407173	-1.13073	-2.93828
-0.792217	-1.04486	-1.70219
-0.722233	-1.18146	-1.53737
-0.637368	-1.10498	-0.49341
-0.540082	-1.01617	-0.468667
-0.445455	-1.14711	-0.549591
-0.350732	-1.10404	-1.60166
-0.251913	-1.08479	-2.62028
-0.141745	-0.872606	-0.886878
-0.0308537	-1.13433	-0.0962222
-0.676384	-0.964194	-1.921
-0.595524	-0.948545	-1.80129
-0.509445	-1.10748	-2.43656
-0.418034	-1.0236	-3.02384
-0.338496	-1.06211	-1.56391
-0.249849	-1.01018	0.361216
-0.16309	-0.791447	0.492374
-0.0828289	-1.0314	-0.24171
0.00410596	-0.866137	-0.406026
-1.61919	-0.952991	-2.15732
-1.50332	-0.947201	-2.33295
-1.33454	-0.986974	-2.59339
-1.19791	-0.910314	-2.41543
-1.05926	-0.835867	0.398246
-0.934327	-0.769958	-2.02539
-0.827449	-0.707829	0
-0.726259	-3.71384	-0.438898
-0.633739	-3.60482	0.845689
-0.543324	-3.36375	-0.799447
-0.928016	-3.60459	-2.23826
-0.894592	-3.54651	0.0681909
-0.85226	-3.28419	-1.94047
-0.812768	-3.51188	-1.95539
-0.769787	-3.52795	-2.09144
-0.723632	-3.18149	-1.46765
-0.680078	-3.38573	-2.19081
-0.635759	-3.33391	-2.3126
-0.587997	-3.30051	-0.121328
-0.98639	-3.28835	-1.05061
-0.931507	-3.21952	-2.1644
-0.891355	-3.23264	-1.03938
-0.793588	-3.18837	-3.07663
-0.725464	-3.15954	-0.544023
-3.50443	-3.17591	-0.215388
-3.49817	-3.13276	-0.0416126
-0.281824	-3.09205	-1.77135
-0.184117	-3.10825	-1.48128
-0.0116771	-3.05172	0.439022
0.126475	-3.05871	-1.22487
0.327914	-2.94463	-2.34674
0.500901	-2.80845	-1.37878
0.703769	-2.88458	-2.55463
0.861579	-2.81586	-0.736148
1.03732	-2.72885	-2.75696
0.758988	-2.72775	-0.70924
0.790354	-2.71516	-2.49113
0.837398	-2.68942	-2.63884
0.892281	-2.73097	-0.923286
0.94794	-2.67076	-2.36582
1.00326	-2.67983	-1.71478
1.06597	-2.60321	0.885788
1.1242	-2.64107	-2.98803
1.17781	-2.55465	-0.613451
-1.47624	-2.52088	-0.828415
-1.39057	-2.55596	-0.128941
-1.29772	-2.49167	-2.82681
-1.1807	-2.25192	-1
-1.04925	-2.24468	-2.56916
-0.92164	-2.2265	-2.50557
-0.78608	-2.20129	-2.29914
-0.641201	-2.18873	-0.9731
-0.4689	-1.83789	-1.86631
-1.40137	-1.34512	-1.4577
-1.38718	-1.29472	-0.538349
-1.36765	-1.27013	-1.93318
-1.34733	-1.24787	-0.809734
-1.32536	-1.18891	-1.91035
-1.30824	-1.22999	0.137054
-1.28116	-0.805247	-2.24282
-1.25699	-0.541351	-0.894471
-1.23371	-0.402486	-3.25863
-1.51355	-0.815546	0.333972
-1.41466	-0.797774	-0.946268
-1.27327	-0.770789	-0.951627
-1.15416	-0.736147	-2.85424
-1.01102	-0.698653	-1.83955
-0.393061	-0.663137	-1.35557
-0.364372	-0.624183	0.363601
-0.32621	-0.584865	0.172073
-0.275086	-0.540083	-1.23405
-0.21917	-0.487683	-2.63827
-0.164002	0.382634	-1.04244
-0.108832	0.404588	-2.58106
-0.0509701	0.43618	0.187975
0.00359048	0.471195	-0.394055
0.0587183	0.512809	-1.95312
0.128143	0.495143	-2.89709
-1.38971	0.551758	-1.74156
-1.33391	0.556544	-0.528767
-1.21753	0.596337	-3.27939
-1.14905	0.503876	-2.83751
-1.06654	0.60976	-3.22185
-0.998042	0.647044	-1.22588
-0.922131	0.534425	-2.27275
-0.843294	0.53299	-3.10583
-0.756755	0.44249	-1.68728
-0.694607	0.660979	-1.00436
-0.0512222	0.70144	-1.52477
-0.0135082	0.56698	-3.13234
0.0287661	0.456862	-2.06587
0.0695086	0.565585	-2.06258
0.106279	0.478547	-2.05522
0.137463	0.870233	-0.950194
0.175914	0.597591	-3.17134
0.214528	0.712032	-2.2136
0.250065	0.609708	-2.16685
-1.45217	0.502345	-0.873675
-1.4208	0.893684	-2.08128
-1.37821	0.767516	0.115506
-1.31127	0.631823	-1.17755
-1.27715	0.918785	-2.00337
-1.23779	0.535657	-2.37972
-1.17232	0.757005	-0.140235
-1.1384	0.654422	-2.50455
-1.107	0.693368	-3.01288
-1.04263	0.665941	-1.28791
-1.01556	0.943968	0.58333
-0.984604	0.561538	-0.227885
-0.924797	0.69566	-3.02658
-0.897446	0.806363	-3.09726
-0.868182	0.976995	-0.438765
-0.813463	0.699738	0.36548
-1.31403	0.735019	-0.766251
-1.06634	0.597455	-2.35035
-0.896653	0.733447
-0.728859	1.0051
-0.567975	0.736228
-1.07297	0.855302
-0.917329	0.772045
-0.78403	0.633936
-0.668278	1.0383
-0.539737	0.77493
-0.414037	0.769816
-0.296409	0.811596
-1.28939	0.674753
-1.26127	0.904643
-1.22061	1.07586
-1.18152	0.812775
-1.13711	0.807523
-1.09746	0.843864
-1.05659	0.816002
-1.01801	0.715932
-0.97813	1.11318
-0.940906	0.960027
-0.900672	0.862141
-0.859418	0.852174
-0.823508	0.88103
-0.788302	0.84826
-0.751871	1.14982
-2.14771	0.874004
-2.08508	0.918417
-2.02094	0.908355
-1.9619	0.949473
-1.87875	0.948725
-1.77462	0.984561
0.123378	0.973788
0.161489	1.01556
0.21944	1.00936
0.267085	1.0427
0.318275	1.07658
0.373016	-2.26617
0.428535	-2.12904
0.49152	-2.07931
0.557484	-2.14023
0.626375	-1.91908
0.69798	-2.00665
-2.91029	-1.95205
-2.84913	-2.05075
-2.72368	-1.91741
-2.54661	-1.82568
-2.43479	-1.84849
-1.4893	-1.94452
-1.46888	-1.77352
-1.44061	-1.8355
-1.41163	-1.76839
-1.37711	-1.84973
-1.32941	-1.73875
-1.29105	-1.66006
-1.24878	-1.72898
-1.18933	-1.69011
-2.34728	-1.6706
-2.28288	-1.76656
-2.21396	-1.58404
-2.13727	-1.63936
-2.07081	-1.52358
-2.00115	-1.64923
-1.93561	-1.56008
-1.86397	-1.59211
-1.79853	-1.49271
-1.73403	-1.67916
-1.67284	-1.56611
-1.61847	-1.20067
-1.56457	-1.50418
-1.51802	-1.45783
-1.46847	-1.58015
0.20179	-1.50243
0.238581	-1.43633
0.276987	-1.42451
0.343944	-1.50986
0.373078	-1.30709
0.401279	-1.14305
0.445337	-1.50247
0.480023	-1.60658
0.53584	-1.43896
0.581429	-1.44164
0.325927	-1.39022
0.369917	-1.5108
0.463989	-1.46136
0.522154	-1.09957
0.610268	-1.44911
0.67581	-1.25273
0.739938	-1.35794
0.803863	-1.43095
0.865969	-1.41719
0.92561	-1.42396
-1.9	-1.53187
-1.89271	-1.33809
-1.87344	-1.35916
-1.80033	-1.37273
-1.75397	-1.39805
-1.6936	-1.20171
-1.60857	-1.03962
-1.59613	-1.3017
-1.56521	-1.42399
-1.49966	-1.37585
-1.44527	-1.28262
-1.36198	-1.36691
-0.830096	-1.36138
-0.610646	-0.991626
-0.396137	-1.34293
-0.17283	-1.14489
0.0087799	-1.3107
0.22746	-1.28591
0.456454	-1.24248
0.496962	-1.31743
0.586347	-1.11151
0.659134	-1.3005
0.725306	-0.938282
0.794464	-1.21374
0.857008	-1.28224
0.917153	-1.27573
0.97856	-1.24745
0.209669	-1.18687
0.210159	-1.06866
0.20994	-0.886224
0.209884	-1.22209
0.21172	-1.21881
0.216601	-1.13226
0.222148	-1.13455
0.227587	-1.01578
0.231705	-1.21714
0.236666	-1.17364
0.238724	-0.830553
0.242712	-1.16475
0.245237	-1.1641
0.248228	-1.07487
0.264393	-0.962873
0.270915	-1.06706
0.280322	-1.10486
0.284434	-0.772017
0.294492	-1.11669
0.300961	-1.10473
0.306929	-0.901929
0.0682194	-0.996291
0.104863	-1.03978
0.142658	-1.06049
0.196321	-1.04621
0.238287	-0.989905
0.258117	-0.40633
0.290637	-0.340874
0.327236	-0.263823
0.349334	-0.149197
0.379098	-0.183256
0.414179	-0.0683991
0.45296	-0.118265
-0.56142	0.0110645
-0.412549	-0.0643461
-0.249849	-0.0451957
-0.106942	-0.0111967
0.0340564	0.00336714
0.178097	0.0916969
0.318631	0.0409435
0.471815	0.0059795
0.592174	0.059891
-6.86599	0.14789
-6.84428	0.0927119
-6.80656	0.122024
-6.78876	0.209688
-6.75587	0.0847951
-0.830577	0.173389
-0.711984	0.260367
-0.592824	0.147424
-0.525852	0.48649
-0.461126	0.235849
-0.354811	0.316828
0.814827	0.618711
0.87277	0.504887
0.94049	0.206499
1.01219	0.276998
1.0575	0.53215
1.07731	0.654464
1.11443	0.362931
-1.40598	0.258969
-1.38266	0.564627
-1.31588	0.322019
-1.26244	0.695425
-1.19294	0.589211
-1.15434	0.463262
-1.11284	0.612542
-1.06872	0.314917
-1.03621	0.73448
-0.663104	0.475971
-0.634489	0.374412
-0.614075	0.631673
-0.593135	0.765979
-0.558889	0.494555
-0.45885	0.77096
-0.383852	0.779029
-0.351144	0.779533
-0.314748	0.363599
-0.865862	0.512048
-0.804245	0.657457
-0.732143	0.786797
-0.655723	0.525443
-0.562048	0.795814
-0.457614	0.485124
-0.327473	0.808858
-0.199979	0.684542
-0.552914	0.541249
-0.485707	0.821647
-0.442926	0.66762
-0.385914	0.817828
-0.321117	0.556562
-0.267511	0.418189
-0.204979	0.67859
-0.165586	0.829099
-0.116516	0.569094
-0.0793797	0.692352
0.0438786	0.840464
0.202737	0.531525
0.353053	0.581835
0.482753	0.70424
0.602571	0.873468
-0.455974	0.715379
-0.424478	0.507492
-0.404848	0.464985
-0.384385	0.59936
-0.362721	0.50916
-0.339427	0.598791
-0.314505	0.603939
-0.288599	0.730106
-0.259883	0.514108
-2.20719	0.603842
-2.18246	0.518945
-2.15164	0.579811
-2.13185	0.611158
-2.10768	0.743308
-2.07868	0.523907
-2.05663	0.619213
-2.0348	0.534733
-2.01539	0.920418
-1.98794	0.61964
-1.97299	0.756962
-2.77006	0.538295
-2.64067	0.625904
-2.45977	0.769585
-2.29949	0.546941
-2.14602	0.635883
-1.9612	0.618669
-1.84737	0.555841
-1.69338	0.6638
-0.0964608	0.763417
0.0218169	0.751599
0.142377	0.776817
0.255704	0.705581
0.369088	0.769944
0.483765	0.795412
0.597982	0.81158
0.707859	0.798073
0.810964	0.831329
0.920189	0.865824
1.02202	0.904616
-3.64848	0.949883
-3.58194	0.984414
-3.51199	1.02103
-3.43464	-1.30752
-3.3772	-1.22714
0.383487	-1.1044
0.389844	-1.21214
0.410765	-1.12176
0.436368	-1.18937
0.46531	-1.02771
0.491516	-1.26875
0.516811	-1.10254
0.540863	-1.19536
0.567215	-1.2978
0.594497	-0.948977
0.623078	-1.02467
0.648225	-1.0223
-0.442966	-0.818826
-0.398295	-0.928107
-0.34965	-1.21648
-0.311982	-1.11019
-0.270808	-1.07166
-0.226808	-1.06435
-0.191696	-0.989806
-0.700142	-0.987137
-0.599848	-1.06435
-0.497816	-1.10253
-0.386228	-0.958924
-0.276958	-0.733363
-0.170488	-0.850274
-0.0376782	-1.1327
0.0892668	-0.923517
0.208753	-1.02171
-2.39387	-0.913186
-2.35533	-0.984833
-2.30499	-0.822902
-2.1898	-0.963214
-2.12966	-0.978581
-2.08423	-1.03875
-2.00667	-0.891389
-1.95457	-0.869135
-1.91917	-1.05724
-1.63404	-0.86485
-1.50248	-0.739237
-1.44843	-0.933467
-1.40081	-0.74572
-1.33317	-0.621801
-1.29163	-0.815453
-1.1959	-0.880828
-1.11369	-0.808535
-1.05588	-0.949313
-0.460886	-0.875527
-0.327151	-0.848845
-0.158971	-0.78505
0.00731603	-0.967443
0.15746	-0.774039
0.321056	-0.752425
0.232047	-0.847272
0.239715	-0.521948
0.253887	-0.634197
0.268642	-0.709124
0.322165	-0.697299
0.353282	-0.771153
0.395418	-0.793849
0.455756	-0.853559
0.510309	-0.602121
0.578298	-0.706404
0.649579	-0.880287
0.731978	-0.683067
-0.281198	-0.729243
-0.201131	-0.759166
-0.131714	-0.646086
-0.055668	-0.416379
0.0206579	-0.711005
0.0968776	-0.769452
0.178588	-0.613304
0.251106	-0.589404
0.331008	-0.659711
0.408543	-0.79664
0.483158	-0.581838
-2.93524	-0.502281
-2.79556	-0.482225
-2.66946	-0.595808
-2.53527	-0.671977
-2.40653	-0.616171
-2.28535	-0.624398
-1.3867	-0.520732
-1.30179	-0.672296
-1.2229	-0.310501
-1.08825	-0.511702
-1.05322	-0.704323
-3.09123	-0.515292
-2.84918	-0.55296
-2.61988	-0.46419
-2.42146	-0.385939
-2.21846	-0.460661
-2.00229	-0.572641
-1.80669	-0.359316
-0.96343	-0.529527
-0.870294	-0.490761
-0.796482	-0.57672
-0.702157	-0.61376
-0.601033	-0.187987
-0.529637	-0.406086
-0.45603	-0.384902
-0.399854	-0.409226
-0.345131	-0.479738
-0.32237	-0.428173
-0.214392	-0.341685
-0.450487	-0.257722
-0.379656	-0.432802
-0.333343	-0.480114
-0.306628	-0.225711
-0.265047	-0.311734
-0.0274699	-0.318323
0.0163707	-0.30645
0.0689278	-0.0546321
0.113977	-0.330546
0.150811	-0.19493
0.202153	-0.216165
0.244843	-0.189201
0.280836	-3.46596
0.315033	-3.31581
0.362724	-3.19319
-1.84275	-3.08454
-1.8181	-3.00118
-1.79205	-2.90892
-1.76016	-2.82744
-1.73947	-2.72265
-1.68325	-2.74687
-1.6327	-2.67414
-1.58191	-2.54008
-2.78231	-2.37381
-2.69474	-2.25216
-2.5457	-2.23637
-2.41209	-2.12953
-2.26335	-2.08281
-2.46658	-2.02566
-1.82974	-2.10306
-1.20523	-1.97721
-0.879187	-1.93548
-0.694628	-1.98304
-0.586505	-1.87944
-0.494026	-1.85028
-0.37191	-1.70739
-0.271916	-1.79441
0.700305	-1.87868
0.76382	-1.77366
0.836253	-1.6287
0.907725	-1.71875
0.975448	-1.79598
0.111479	-1.70265
0.233505	-1.55835
0.343784	-1.64623
0.442766	-1.63667
0.538446	-1.7183
0.621227	-1.48933
0.695602	-1.58036
-0.416383	-1.57212
-0.257912	-1.42002
-0.239502	-1.50739
-0.126318	-1.192
-0.0363819	-1.36086
0.0654017	-1.16081
0.175931	-1.45395
0.336486	-1.30737
0.448865	-1.12541
0.481322	-1.08996
0.687124	-1.25338
0.821251	-1.05692
0.898212	-1.2018
-1.23762	-1.01739
-0.975244	-0.985504
-0.816765	-0.949576
-0.659406	-1.28047
-0.492966	-0.916109
-0.33353	-1.23312
-0.175103	-0.955698
0.000859252	-1.186
-1.88828	-0.868082
-1.67748	-1.13711
-1.54493	-1.13634
-1.40671	-1.08774
-1.25763	-0.796024
-1.10941	-1.04017
-0.969828	-1.05252
-0.790566	-1.00054
-0.0530255	-0.719184
-0.00748116	-0.960075
0.0477152	-0.969643
0.102992	-0.656111
0.159764	-0.923114
0.211372	-0.896135
0.259953	-0.593303
0.313369	-0.816156
0.365286	-0.545491
-1.27421	-0.748985
-1.19136	-0.815839
-1.06174	-0.488729
-0.930094	-0.68508
-0.798725	-0.742982
-0.600443	-0.443113
0.466139	-0.584905
0.479613	-0.619502
0.492985	-0.672041
0.506451	-0.535641
0.519205	-0.552784
-0.477399	-0.588435
-0.366359	-0.422588
-0.278915	-0.490114
-0.183529	-0.448248
-0.0836615	-0.52324
0.0621262	-0.439622
0.143016	-0.368073
0.237356	-0.390666
0.36202	-0.292548
-0.54401	-0.344187
-0.402583	-0.29729
-0.23852	-0.192344
-0.0782899	-0.227443
0.0478964	-0.164742
0.166549	-0.100664
0.261668	-0.0210691
0.355798	0.0551311
0.45678	0.126428
-1.02174	0.186099
-0.965743	-3.13609
-0.895092	-3.02353
-0.835889	-2.58403
-0.762521	-2.68847
-0.707342	-2.93154
-0.655228	-2.49917
-0.598559	-2.72519
-2.32116	-2.85938
-2.21054	-2.5916
-2.07993	-2.4255
-1.95166	-2.66377
-1.75502	-2.7956
-1.37541	-2.62884
-1.23578	-2.70759
-1.17317	-2.35628
-1.11729	-2.50833
-1.06317	-2.73269
-1.01098	-2.30129
-0.961727	-2.57029
-0.902777	-2.43923
-0.845386	-2.54482
-0.761673	-2.62466
-0.692832	-2.67853
-0.729483	-2.24495
-0.698785	-2.49242
-0.665444	-2.37492
-0.632553	-2.47331
-0.597268	-2.54713
-0.55963	-2.62146
-0.521915	-2.19497
-0.478117	-2.31337
-0.4446	-2.42258
-0.398117	-2.41106
-0.356693	-2.57157
-0.317277	-2.14028
-1.04841	-2.47765
-0.951115	-2.25075
-0.854429	-2.36056
-0.756292	-2.09328
-0.659766	-2.34843
-0.563516	-2.41215
-0.466091	-2.30116
-0.37005	-2.18744
-0.272414	-2.28642
-0.174693	-2.35034
-1.87119	-2.24847
-1.69894	-2.12207
-1.60156	-2.22393
-1.51897	-2.29235
-1.45328	-2.1899
-1.38627	-2.16165
-1.3245	-2.23433
-1.25757	-2.12953
-1.16817	-2.17943
-1.9981	-1.7934
-1.91286	-1.74462
-1.80605	-1.70013
-1.71718	-1.65548
-1.62647	-1.61338
-1.56424	-1.56658
-1.46455	-1.52725
-1.41443	-1.47676
-1.35305	-1.71052
-1.28856	-1.42707
-1.25887	-1.66734
-2.49952	-1.62398
-2.36437	-1.58472
-2.23575	-1.54825
-2.11897	-1.51082
-2.0048	-1.4764
0.62931	-1.41589
0.72314	-1.4385
0.83336	-1.3993
0.920737	-1.24554
1.0145	-1.12359
1.09991	-1.01119
1.1928	-0.913845
0.891124	-0.917347
0.922839	-0.807534
0.954973	-0.828921
0.990476	-0.752478
1.02186	-0.703376
1.04941	-0.670279
1.07158	-0.610966
-0.989429	-0.594177
-0.914176	-0.522462
-0.82862	-0.433959
-0.748121	-0.0443745
-0.66687	-0.0222155
-1.64454	0.00236586
-1.64639	0.0257151
-1.61694	0.0509808
-1.59663	0.0770387
-1.55841	0.00950724
-1.52603	0.0182739
-1.47329	0.104548
-1.4132	0.0299566
-1.35962	0.0421675
-1.28907	0.13816
-1.22393	0.0539339
-2.136	0.0683356
-2.08084	0.170968
-2.02762	0.0833485
-1.97659	0.0982101
-1.92382	0.113866
-0.215823	-2.15555
-0.196831	-2.12072
-0.176031	-1.9974
-0.145048	-2.00617
-0.125174	-1.91428
-0.735319	-1.99505
-0.63464	-1.77264
-0.529033	-1.96584
-0.434033	-1.78718
-0.342294	-1.87635
-0.255408	-1.61955
-0.175129	-1.74178
-0.0984219	-1.62233
-0.023232	-1.80519
0.0644915	-1.7032
0.149314	-1.76016
-2.53431	-1.74211
-1.1746	-1.81856
-1.13594	-1.62639
-1.09552	-1.45643
-1.05305	-1.49901
-2.26511	-1.62436
-2.14772	-1.7074
-2.01066	-1.30526
-1.59405	-1.40855
-2.32887	-1.56525
-2.22995	-1.64162
-2.12135	-1.63093
-1.99203	-1.39984
-1.01489	-1.68163
-0.974293	-1.50936
-0.93948	-1.49464
-1.90776	-1.58556
-1.79846	-1.4531
-1.70162	-1.31103
-1.86981	-1.45751
-1.76943	-1.63922
-1.63193	-1.1633
-1.75114	-1.54451
-1.66658	-1.52341
-1.58429	-1.31813
-1.52641	-1.50874
-1.46365	-1.42254
-1.45735	-1.40042
-1.41226	-1.23577
-1.39425	-1.56883
-1.36764	-1.35916
-4.17144	-1.48641
-4.14018	-1.08098
-1.85474	-1.35844
-1.71338	-1.42147
-1.54037	-1.21963
-1.45782	-1.50273
-1.29726	-1.32983
-1.16716	-1.40303
-1.03875	-1.28797
-0.915372	-1.40663
-0.817926	-1.14104
-3.42215	-1.3017
-2.98467	-1.00222
-2.64323	-1.27187
-2.32211	-1.34209
-2.04547	-1.13474
-1.84818	-1.42592
-1.654	-1.08139
-1.52402	-1.21409
-1.42795	-1.34413
-1.36205	-1.23015
-1.33228	-1.23351
-1.33218	-0.938996
-1.33346	-1.27514
-1.66773	-1.02051
-1.5552	-1.35352
-1.45362	-1.16373
-1.34499	-1.14082
-1.26612	-1.04073
-1.1712	-1.19232
-1.0718	-0.861493
-0.957722	-1.21876
-0.866556	-1.23232
-0.775927	-1.30138
-0.67533	-0.959203
-0.597344	-1.13005
-0.693958	-1.11667
-0.643763	-1.07256
-0.60581	-0.814406
-0.575308	-1.07618
-0.529003	-1.09594
-0.416626	-1.18428
-4.84213	-1.14043
-4.79159	-0.944998
-4.72817	-1.23447
-4.67505	-1.08514
-4.63356	-0.768664
-4.60046	-1.00052
-4.52621	-1.03767
-4.48188	-1.1246
-7.25962	-0.937975
-7.22264	-0.678857
-0.375953	-0.976801
-0.275193	-0.938606
-0.170411	-0.879765
-0.0647589	-0.896219
0.0422967	-0.804001
0.159715	-0.745858
0.271124	-0.662841
0.398259	-0.813657
0.549144	-0.613028
0.685798	-0.861781
-2.46667	-0.742551
-2.37866	-0.69005
-2.29385	-0.770942
-2.2129	-0.758817
-2.13502	-0.780809
[truncated: 39,725 more rows]

## Sheet: Figure 2d
T (K)	logS
287.85	-2.54464
299.95	-2.18694
309.95	-2.01367
314.15	-1.9078
317.65	-1.77216
320.95	-1.62357
324.95	-1.47057
326.85	-1.34059
328.15	-1.19568
330.15	-1.00977
332.35	-0.831739
334.15	-0.680978

## Sheet: Figure 2f
logS true	logS predicted
-2.99144	0.245875
-5.12812	-1.38977
-6.09631	-3.27952
-6.95818	-5.9243
0.710288	-0.850473
-5.72847	-4.0335
-4.56374	-1.99404
-3.81206	-1.34246
-6.40904	-5.61892
-7.03765	-4.335
-3.44487	-1.13059
-1.71569	0.245875
-1.56466	0.62722
-2.54501	-3.41169
-4.98252	-3.40556
-0.161826	-1.57086
-4.45504	-2.39925
-7.54545	-6.19208
-9.12891	-7.7695
-0.711167	-2.29743
-4.09687	-1.98833
-2.11014	-2.9453
-1.81344	0.271472
-0.545644	-1.9897
-3.00612	-1.20226
-5.89013	-4.85629
-0.627387	-2.1421
-2.33401	-0.855358
-4.98236	-3.86164
-4.85614	-2.55801
-2.5203	-0.412227
-3.55924	-1.77432
0.838616	-0.317999
-2.57771	-0.876831
-2.88561	-0.74854
-5.25761	-4.24886
-2.53431	-0.185457
-3.35738	-1.17132
-2.24415	0.0516656
-4.59791	-2.43513
-3.44487	-1.61185
-6.86599	-5.22189
-1.55789	-3.39336
-1.64754	-3.4287
-11.2537	-7.85697
-6.75587	-4.91836
-4.78623	-2.55801
-2.38789	-0.452087
-2.48732	-0.856401
-2.79992	-1.24274
-2.44054	-0.879536
-5.84387	-4.46216
-1.42571	-2.73121
-8.94256	-7.8284
-0.770855	-1.97043
-2.18202	-0.42195
-9.05285	-7.78541
-8.86352	-7.84986
-5.3315	-3.97093
-6.78876	-4.99747
-1.88935	-0.0619419
-2.13895	-0.422053
-1.4022	-2.44636
-1.93521	-0.0676557
-5.78766	-5.38342
-6.11439	-5.84684
-1.32986	-2.25336
-1.34303	-2.34926
-8.9923	-7.81482
-5.88102	-5.28914
-11.3433	-7.85696
-4.86712	-3.39755
-6.80656	-5.07428
0.0730169	-1.0455
-8.89419	-7.84018
-4.8332	-3.58056
-0.531032	-1.54491
-1.00023	-2.05724
-6.84428	-5.14905
-5.93092	-5.36917
-2.04528	-0.418219
-2.70319	-3.41657
0.18328	-0.882017
-7.25962	-4.39559
-7.22264	-4.37733
-4.28813	-3.21579
-9.02431	-7.80041
-4.8883	-3.92842
-5.54924	-5.64619
-11.3129	-7.85999
-3.69466	-1.5057
-0.85793	-2.00293
-2.79733	-0.819169
-2.12808	0.056317
-2.11869	0.0557048
-0.366161	0.306428
-3.594	-2.07955
-0.926859	-2.03022
-0.373531	-1.49766
-2.72159	-0.759356
-5.52917	-4.29281
-6.80156	-5.35194
-5.67847	-4.77141
-5.54513	-4.79324
-0.123323	-1.12285
-1.93802	-0.414087
-2.0084	-0.415564
-0.740465	-1.5863
-4.17144	-1.90154
-5.37238	-4.05299
-0.433246	-1.4836
-1.47098	-2.72729
-0.214616	-1.35353
-4.40953	-3.34216
-4.75182	-3.75576
-0.154005	-1.23042
-5.45687	-4.77612
-3.68429	-1.07272
-0.278651	-1.47913
-3.66874	-2.48606
-3.81545	-2.74375
-4.27071	-4.76445
-4.69236	-3.26229
-1.95118	-0.414087
-6.81305	-5.37472
-1.8623	-3.04877
-3.42215	-2.57867
-4.59455	-3.54664
-4.73507	-3.70175
-5.56389	-5.18816
-6.01416	-4.75376
1.22596	0.432964
-7.07433	-5.7179
-5.59994	-5.08747
-0.338373	-1.60577
-0.260247	-1.53272
0.0842526	0.493032
-0.830096	-0.195326
-5.42338	-4.13374
-5.60364	-5.57267
-5.86588	-4.53618
-1.39958	-2.56963
-2.26799	-3.40164
-5.46933	-4.21376
0.0732711	-0.943493
-1.90038	-0.518934
-3.49817	-0.890892
-4.11953	-4.55227
-4.14018	-1.89012
-0.290197	-1.51388
-3.26329	-2.08332
-3.50443	-0.906031
-3.49946	-2.703
-4.61645	-3.35754
-2.38562	-3.12332
-4.08857	-4.48303
-5.21409	-4.67878
-4.20672	-4.69294
-3.97946	-2.73475
-3.28813	-2.22002
-2.59674	-1.60428
-3.35473	-2.54976
0.201266	0.541293
-5.3411	-4.80951
-5.9641	-4.68198
-3.48266	-4.0582
-5.91964	-4.60932
-4.16517	-4.62237
-4.99823	-4.08679
-1.59556	-2.72373
-3.84681	-2.74438
-3.96678	-1.76995
-6.19657	-4.96012
-3.52912	-1.87041
-3.58651	-2.50456
-2.0427	-3.13475
-3.95404	-1.75664
-0.8611	-1.71035
-6.84146	-5.46022
-0.0412266	0.443696
-1.50702	-2.72302
-5.12287	-4.38287
-3.30085	-3.68337
-3.35917	-1.72825
-3.42813	-3.74477
-3.97366	-2.73814
-6.13036	-5.00827
-5.44149	-5.51947
-6.99778	-5.63192
-5.22171	-5.09627
-5.07669	-4.23423
-4.96016	-4.05536
-3.17554	-1.60151
-3.89386	-2.74406
-6.93338	-5.54623
0.785883	-0.297466
-1.64845	-0.26192
-4.37952	-3.40513
-1.76385	-2.8837
-1.52833	-2.71834
-4.94522	-4.23558
-2.19653	-3.31084
-5.08565	-4.61151
0.229515	-0.745397
-5.99448	-4.85364
-3.91019	-2.74285
-0.09262	-1.02577
-5.47957	-5.01023
-3.24536	-1.9472
-2.28427	-3.01239
0.814903	-0.262656
-4.03819	-4.34531
-3.94028	-2.74081
-3.36747	-2.32055
-2.66594	-3.31835
-4.78308	-3.38626
-3.36328	-1.76387
-5.43432	-4.65364
-6.47998	-5.25897
-2.83812	-1.4541
-3.64833	-2.07892
-3.37673	-3.95828
-3.1717	-2.14798
-1.82134	-2.96587
-2.09863	-3.22173
-5.35263	-4.70908
-3.11342	-1.7619
-6.05571	-4.91982
-4.06986	-4.4145
-5.38108	-4.54793
-4.64956	-3.35754
-3.00647	-1.50454
-0.433525	0.278984
-3.27348	-1.81058
-3.25671	-1.79869
-3.10202	-1.66361
-1.63631	-0.262108
-4.30316	-3.35306
-3.72421	-2.07467
-2.41714	-1.47421
-5.42867	-5.48313
-3.22582	-1.68582
0.260475	-0.682669
-4.24936	-3.30959
-2.99675	-1.53054
-1.453	-0.355061
-4.72145	-3.34243
-4.831	-3.50135
-3.75733	-2.17025
-5.39364	-4.94812
-5.23108	-4.75389
0.789869	-0.264404
-2.18511	-2.90393
-5.03176	-4.2566
-3.19816	-1.92807
0.0429297	-0.904284
-5.16263	-4.35301
-4.90599	-5.02299
-1.61446	-2.39561
-2.75602	-3.40231
-3.26817	-3.85993
-3.21227	-1.69153
-2.2819	-2.88184
-4.02041	-4.27654
-4.67004	-3.35754
-4.43617	-4.79356
-5.09816	-4.29983
-2.99999	-1.63595
-0.20074	-1.05589
-5.97319	-5.76487
-3.89815	-4.13346
-0.986703	-1.74567
-1.74902	-2.487
-0.610646	-0.0782732
-5.58557	-5.28965
-4.25333	-3.3365
-3.24607	-2.24324
-4.78148	-3.42214
-3.79868	-2.17228
-5.3311	-4.9305
-1.78983	-0.747284
-3.16713	-3.76419
-3.78473	-2.17181
-2.24981	-0.973599
-0.927243	-0.406384
-4.71607	-3.37032
-2.99821	-1.85205
-0.608539	-0.00708723
-3.09459	-1.60787
-1.6417	-0.437117
0.0737846	-0.852558
-4.73856	-4.06473
-5.48035	-5.17306
-5.79214	-5.63957
-2.01712	-2.73873
-2.08884	-2.79714
-3.70277	-2.07718
-1.52118	-0.396033
-3.05613	-3.67057
-3.13969	-1.90573
-6.36809	-5.16221
-3.27446	-3.60777
0.748743	-0.269954
-2.85851	-3.48898
-2.34098	-2.93047
-1.77398	-0.477986
0.733309	-0.283432
-0.479062	0.252189
-1.51073	-0.381327
-4.59611	-4.18197
-6.32441	-5.13692
-6.28127	-5.07529
-1.5524	-0.372869
-4.65724	-3.92588
-2.95717	-3.57843
-5.22612	-4.61578
-5.126	-4.53835
-1.90604	-2.5172
-6.22432	-5.04261
0.330795	-0.508629
-4.49651	-4.0441
-1.58384	-0.366108
-1.54352	-0.377118
-1.18931	-0.454895
-1.52217	-0.381327
-1.63962	-0.632802
-5.29394	-4.99795
-4.50487	-4.03027
-2.39063	-2.97342
-3.0969	-1.88882
-2.84786	-3.41864
-1.99753	-2.69333
-1.95773	-1.07421
-3.05388	-1.87202
-1.60215	-0.263081
-3.0393	-1.73216
-5.31466	-5.11184
-1.17588	-0.412853
-1.13503	-1.89277
-1.46227	-0.606973
-3.32843	-2.40717
-5.37549	-5.40374
-0.0571634	-0.934165
-1.84397	-2.4556
-3.31419	-2.35381
-6.01029	-5.12414
-2.83378	-3.40129
0.718695	-0.274363
-5.3719	-5.39879
0.243277	-0.621544
-5.98338	-5.0927
-2.86049	-3.41992
0.134525	-0.750543
-3.07784	-2.35039
-5.14067	-4.7098
-0.825559	-1.58104
-1.35943	-0.314588
-1.59744	-0.263835
-4.38524	-4.64116
-3.98951	-4.20726
-4.06789	-3.20561
-0.94409	-0.165186
-5.17072	-4.90406
-2.04672	-1.1116
-1.73829	-2.35207
-0.539995	0.0458147
-2.79684	-1.44709
-1.26647	-0.667971
-3.04685	-2.07665
-1.90698	-2.59241
-5.12061	-4.69435
-1.51261	-0.268197
-0.890174	-1.62898
-1.20577	-0.499079
-4.71968	-4.06688
-5.14855	-4.52261
-0.396137	0.0408638
-1.45646	-0.517181
-4.77125	-3.98908
0.690009	-0.283139
-5.32356	-5.04434
-1.86666	-2.54237
-1.60546	-0.358653
-2.72095	-1.37861
-2.10807	-0.994897
-4.21755	-3.34216
-5.52862	-5.2619
0.694207	-0.271685
-4.8762	-4.75403
-3.1858	-3.52417
-2.01714	-1.1617
-4.80136	-4.1581
-4.84205	-4.20285
-1.75452	-0.896342
-1.81785	-0.916374
-4.78304	-4.93668
-1.30282	-0.739882
-0.219098	0.225918
-4.18261	-3.30959
-4.65512	-3.9005
-4.26323	-4.50114
-1.6521	-2.27706
-0.0758701	-0.929874
-3.87063	-4.07735
-0.27018	0.206277
-4.51914	-4.8296
-1.82312	-2.49529
-1.36308	-0.545535
-1.52333	-0.268197
-5.87668	-5.68305
-1.19914	-2.07245
-0.563471	0.0135031
-1.76057	-0.905373
-0.230352	0.196762
-2.47025	-1.55555
0.537847	-0.340432
-4.27507	-4.56192
-2.45731	-1.15309
-2.55056	-1.62825
-2.99005	-1.72505
-0.254591	0.186771
-5.03456	-4.79813
-4.3637	-4.59115
-1.37031	-0.458607
0.581425	-0.279168
-4.66752	-4.84998
-0.307456	0.186896
-1.57653	-0.669858
-5.59861	-4.77334
-1.65147	-0.337979
-2.92104	-1.60785
-2.80717	-3.34972
-5.38114	-5.12074
-1.30803	-2.17208
-1.56774	-0.264434
-1.18226	-0.635204
-1.50805	-0.575542
0.626287	-0.270386
-5.31133	-5.32921
-1.28314	-0.485323
-4.40754	-4.69143
-1.71856	-2.40022
-5.39668	-5.19354
0.645858	-0.295658
-5.72778	-5.56388
-1.2156	-0.536937
-1.16081	-0.371448
0.0705722	-0.77052
-5.02857	-4.43082
0.656848	-0.268937
-0.27784	0.13326
-1.54384	-0.264886
-1.45949	-2.10589
-0.341938	0.167807
-2.53667	-1.62018
-4.11304	-3.26452
0.580531	-0.324751
-1.41852	-0.811464
0.619815	-0.306892
-0.0178171	-0.846656
0.0200806	-0.821099
-1.64731	-0.733359
-1.65498	-2.30736
-5.43866	-5.19579
-4.45301	-4.77882
-4.06585	-3.24025
-1.63728	-0.348797
-5.02103	-4.40947
-2.79856	-3.32895
-1.29132	-0.399233
-1.22957	-0.582806
-1.73241	-1.13748
-3.13311	-2.16856
-1.32456	-1.96661
-3.02049	-3.42286
-4.15296	-3.30959
-5.21556	-4.84886
-0.377447	0.149031
-4.69338	-3.8314
1.1894	0.622015
-0.419437	0.130395
-4.19088	-4.40147
-2.00399	-0.832167
-3.05634	-3.44191
-5.65229	-4.82031
-4.661	-4.83735
-0.577331	0.17958
-2.78521	-2.03287
-1.90115	-0.974641
-5.57552	-5.34845
-4.83486	-4.25046
-5.92569	-5.05887
-0.463977	0.0918166
-1.41677	-2.16889
-5.77774	-5.60103
-1.28792	-2.06446
-3.13411	-2.28278
-4.94522	-4.34049
-0.439522	0.111457
-4.39759	-4.72741
-1.38774	-1.99873
-3.97507	-3.18854
-1.40044	-2.16965
-4.50905	-3.75591
-5.69573	-4.86536
-4.36099	-3.94477
-1.14044	-1.9806
-4.31043	-4.61964
-3.87852	-3.1086
-2.74837	-2.00382
-4.40359	-3.70575
-2.62063	-1.30372
-4.2747	-3.53179
-2.18997	-1.10977
-4.39081	-3.67916
0.0211754	-0.763159
-5.48916	-5.2699
-4.4226	-4.74197
-4.39652	-3.70153
-1.10951	-1.7815
-0.535569	0.225563
-2.87682	-1.68814
-1.36765	-2.05692
-2.89882	-1.6792
-1.31832	-2.02828
-5.88923	-5.02359
-0.619159	0.261614
-1.44589	-2.16815
-4.73067	-3.91739
-4.35218	-4.67419
-3.82161	-3.06108
-1.21121	-2.07011
-2.59761	-1.68574
-2.29094	-1.42459
-1.36392	-2.05921
-1.24323	-0.704669
-1.33827	-2.0618
-2.79416	-1.6392
-2.19879	-1.12185
-5.29154	-5.28561
-4.08402	-3.30959
-5.03047	-5.06842
-5.78953	-4.94874
-1.62098	-1.06103
-2.84633	-1.57945
-3.53021	-2.79182
-2.65384	-1.92984
-4.1605	-3.3599
-5.54675	-5.34397
-1.46951	-2.16717
-4.33611	-3.57239
-2.78675	-1.65105
-1.30663	-1.92427
-1.87474	-1.03673
-1.37609	-2.17054
-5.60532	-5.41723
-1.28984	-2.14127
-5.84422	-4.98706
-5.67212	-5.48996
-2.81544	-1.52972
-4.52994	-4.14398
-5.63431	-5.43375
-5.75886	-4.90854
-5.70532	-5.51806
-4.97805	-4.57923
-2.73422	-3.26023
-2.23782	-1.2363
-3.19198	-2.47083
0.0686084	-0.696932
-1.14669	-0.332771
-1.69058	-1.1218
-2.30353	-1.17465
-0.114781	-0.894133
-4.24798	-4.4372
-2.96293	-3.36727
-4.2599	-3.47047
-2.15497	-2.703
-1.3344	-2.1717
-1.74224	-2.26903
-2.52532	-1.22817
-4.70442	-4.84314
-1.00099	-1.6799
-4.75061	-4.16005
-4.64107	-3.84653
-1.45171	-2.02733
-0.667001	0.231106
-0.279925	0.0989428
-4.76883	-4.85369
-4.02537	-3.30959
-2.69096	-1.38559
-5.23488	-5.17815
-3.21973	-3.47851
-4.58812	-4.76306
-1.29592	-0.273224
-3.92541	-3.18748
-1.35102	-2.17122
-1.98865	-2.52553
-4.34932	-4.54212
-0.425142	-1.20893
-1.24817	-2.06924
-5.22211	-5.22599
-3.11476	-3.41819
-3.20777	-2.27229
-1.24351	-2.06732
-1.48946	-2.05456
-1.44183	-0.815341
-4.48047	-3.63857
-4.53417	-3.68758
-2.24424	-2.79182
-1.18704	-0.341044
-2.28356	-1.03287
-2.44925	-1.32622
-4.44479	-3.81208
-2.77595	-1.55095
-4.64512	-3.83895
-2.05741	-0.88604
-0.693963	-0.246092
-1.81874	-0.801339
-1.04404	-0.147806
-4.62549	-3.7824
-2.4967	-1.37344
-2.95582	-3.33673
-3.76468	-3.02659
-0.301415	0.0729965
-4.69787	-4.31759
-4.95171	-4.88508
-2.67478	-1.49252
-2.9397	-2.00567
-1.11996	-0.251196
-2.54538	-1.3839
-4.05999	-3.36161
-2.72218	-1.52193
-3.04805	-2.20668
-2.72228	-1.61379
-2.59384	-1.5392
-2.82623	-2.14646
-0.444644	-1.22156
-4.58191	-3.74022
-0.196059	-0.95791
-0.544466	0.282228
-1.0424	-0.223681
-5.06267	-4.99678
-3.87576	-3.16925
-4.38625	-3.58352
-0.710621	0.201926
-1.4823	-2.04149
-1.34143	-0.700582
-0.17283	0.163513
-1.1179	-0.282434
-2.70287	-3.21895
-0.20612	-0.965249
-5.21343	-5.16578
-1.1297	-0.284547
-3.54622	-3.76108
-0.963277	-1.63293
-3.02128	-2.32316
-4.6239	-3.79337
-2.62599	-1.44215
-2.70404	-1.59907
0.883402	0.0135031
-3.18094	-2.27187
-4.00595	-3.31536
-2.23365	-1.18652
-4.46586	-3.66713
0.0576529	-0.682844
-4.65308	-4.06986
-1.59766	-2.13152
0.474434	0.734666
-4.46036	-3.63539
-4.80894	-4.74112
-0.581948	0.198766
-4.3229	-4.49375
-2.28539	-1.43499
-0.258995	0.0992915
-3.08103	-3.38233
-0.467888	-1.23922
-4.12225	-3.43623
1.08105	0.423011
-4.7523	-4.65613
-2.57565	-1.518
-0.715086	-1.41566
0.392127	0.665623
-2.10008	-0.938762
-5.10435	-5.04497
0.439531	0.704898
-2.48186	-3.02028
1.07854	0.225918
-0.97053	-1.63145
-2.39435	-1.31038
-4.54123	-4.69967
-0.686532	-1.38949
-2.65171	-1.57658
0.0087799	0.28793
-5.19518	-5.18025
-2.68236	-1.45714
0.374533	0.64835
-2.13861	-1.14851
-4.42204	-3.9102
-4.41521	-3.80261
-4.15805	-3.48131
-1.2941	-0.775921
-4.50791	-4.13941
-0.085893	-0.828208
-2.56139	-1.50145
0.85444	-0.00708723
-2.63279	-1.5587
-0.490932	-1.25491
-1.75603	-0.798136
-2.1158	-1.07931
-3.02603	-2.09465
-5.10226	-4.76586
-2.5365	-1.47707
-4.31967	-3.68504
-2.61262	-1.33766
0.412649	0.678395
-1.01513	-0.00489724
0.336827	-0.437117
-3.60598	-2.88531
-1.1131	-0.602492
-0.801815	-1.46464
-1.21519	-0.200164
1.05413	0.206277
-2.80949	-3.25456
-0.7631	0.1732
-0.643926	-1.36822
-0.608908	0.17958
-2.95844	-2.13238
-2.11171	-2.63919
-4.5599	-4.70138
-0.790782	0.0931825
-1.8075	-2.30654
-1.04068	-1.67316
-1.01134	-1.65097
-2.13475	-0.970164
-0.514953	-1.27124
-5.08915	-4.72757
-4.25294	-3.8047
-0.61389	-1.34701
-4.36851	-4.00602
-0.536295	-1.28916
-4.56497	-3.98021
-0.332731	0.0288737
-3.84357	-4.02242
-3.72565	-3.02647
-3.11408	-2.19296
-4.53221	-4.67536
-2.53068	-1.43781
-0.589097	-1.3265
-2.4763	-1.39461
-0.188219	-0.917093
-1.06174	-1.67171
1.03554	0.186896
-4.50003	-3.95989
-1.04845	-1.66283
-4.28735	-3.65568
-2.50341	-1.43584
-5.00743	-4.63093
-0.564386	-1.30211
-1.46431	-0.701849
-2.96392	-3.28936
-3.48066	-3.69165
0.353528	0.619099
-4.17762	-3.5193
-3.34044	-2.62931
-0.248633	-0.969452
-4.24142	-3.78969
-3.62592	-2.915
-4.87182	-4.82416
-0.957483	-0.0943579
-0.81458	-1.46065
-0.306046	0.0468165
-2.91659	-3.25506
-2.16751	-1.00145
-1.68017	-0.880375
-0.999361	-1.6178
-4.27832	-3.92251
1.0168	0.167807
-0.80611	0.144509
-1.22485	-0.231769
-2.19647	-1.03247
-0.315092	-1.02365
-3.97144	-3.30959
-3.19195	-2.48971
-4.47636	-3.8913
0.150843	-0.563188
-4.23979	-3.76883
-1.87613	-1.21265
-2.70691	-3.19198
-4.2715	-3.66273
-2.56264	-1.30224
-2.43877	-1.25784
-4.96061	-4.97995
-0.854666	0.115546
0.997954	0.149031
-5.0784	-5.03571
-4.50613	-3.95393
0.377588	-0.396033
-2.4928	-3.01793
0.34289	0.600947
-2.86932	-2.06005
-0.0358958	-0.750332
-1.96883	-1.3109
0.899338	0.0458147
-1.97363	-2.47512
-2.32787	-1.09112
0.317353	0.574061
-4.45298	-3.91659
-4.33794	-3.75145
0.947402	0.0918166
-5.11673	-5.08807
-1.46768	-0.815341
-0.857514	0.0614353
0.316162	0.571574
-0.184866	-0.900279
-0.731217	0.125212
-1.39958	-0.735275
-0.97634	-1.58236
0.963633	0.111457
-0.631537	0.172442
0.928519	0.0755935
0.974613	0.130395
-4.39629	-3.81397
-1.7931	-1.12824
-1.14801	-0.189974
-0.931267	0.0564865
-1.94578	-1.14333
-3.07958	-2.19359
-1.98794	-1.3235
-0.968011	0.0261954
-1.64527	-0.854614
-2.23298	-1.06342
-2.80175	-3.18203
-3.58014	-2.88184
-2.81936	-3.18709
-1.06863	-0.0633838
-4.17459	-3.53447
-4.85335	-4.63389
-5.08492	-5.05482
0.302375	0.549595
-0.88842	0.0862208
-4.07873	-3.69663
-2.0421	-2.54695
-0.906336	-0.0682546
-2.4968	-1.62825
-1.43766	-0.776872
-4.46869	-3.8996
-4.07808	-3.69525
-4.97812	-4.98725
-2.01539	-1.37238
-0.660944	0.146181
-1.14926	-0.18627
-0.639609	0.17958
-0.89608	0.0299336
-3.57419	-2.88412
-2.06146	-1.04718
-1.99282	-2.48643
0.232206	-0.479611
-1.84622	-0.854536
-1.53	-0.762806
-0.117397	0.174017
0.878074	0.101013
-2.01146	-1.37929
-1.8662	-1.0661
-4.30419	-4.44487
-1.11565	-0.112602
-2.5145	-1.26689
-1.11461	-0.159621
0.474108	-0.314588
-2.372	-1.52364
-4.69266	-4.56923
-4.18289	-3.56011
-4.1539	-3.73249
-2.02933	-1.04276
-0.67525	0.15811
-0.100559	0.184543
-1.73976	-1.07245
0.975378	0.3478
-1.85279	-0.864847
-4.41477	-4.55008
-4.23354	-3.89148
-1.28629	-1.84038
-4.2309	-3.7346
-3.29902	-3.50578
-1.16103	-0.166309
-1.51175	-0.996087
-0.860181	-0.0250117
-2.35744	-1.12622
-1.49988	-0.745262
-5.00411	-4.99838
-2.27692	-1.09448
-1.03261	-0.0368382
-2.63043	-3.12446
-1.36764	-1.91196
-4.37054	-3.83476
-3.55681	-2.88833
-1.96039	-0.953367
-3.944	-3.29906
-4.14102	-3.57732
-1.87139	-0.886382
-2.72464	-3.16671
-4.64815	-4.72974
-3.42454	-3.62742
-1.89626	-0.918396
-3.26817	-2.57222
-0.502037	-0.132498
-2.72469	-3.15953
-0.826531	0.0154808
0.661285	-0.147806
-2.343	-1.65078
-1.92917	-0.950486
-4.99787	-4.68216
-4.10554	-3.77217
-2.34546	-1.15702
0.0890434	-0.60473
-0.703837	0.119633
-1.76857	-1.22322
-2.38272	-1.70786
-4.33538	-3.80091
-4.36476	-3.81918
-2.78567	-1.98931
-4.14584	-4.28444
-2.46767	-1.23168
-2.055	-2.54521
-2.60732	-3.10336
-2.00841	-1.01477
-3.45772	-2.7703
-0.743877	0.0926324
-4.89469	-4.90851
-2.48206	-1.25095
-0.800428	0.0378182
-2.22366	-2.73254
-3.62782	-2.97342
-0.762237	0.0654933
-3.01648	-2.11608
-1.99934	-1.00103
-2.42861	-1.1965
-2.31905	-1.12573
-4.23316	-3.69219
-1.92044	-0.932899
-2.38855	-1.16152
-1.97212	-0.982552
-4.27858	-3.74436
-2.83384	-1.93475
0.407633	-0.355061
-4.80914	-4.44805
0.515709	-0.273224
-4.92489	-4.90601
-3.35899	-2.66766
-4.91318	-4.89525
-2.0348	-1.41982
-1.08898	-0.127346
-0.924526	-1.5168
-2.69494	-3.14041
-4.18519	-3.68288
0.308752	-0.398968
-2.40738	-1.19879
-1.99851	-1.40165
-2.39737	-1.17605
-4.0953	-3.54016
-4.09446	-3.76654
-1.05662	-0.568348
-2.13113	-1.47671
-1.13701	-1.69545
-1.55025	-0.882727
-0.947021	-0.00111638
0.784315	0.972115
-1.45036	-0.742232
-2.48511	-2.99259
-4.62492	-4.54577
-3.56711	-2.91848
-1.97299	-1.27406
-2.92378	-2.02226
-2.30054	-1.62825
-1.01399	-0.0635536
-1.05174	-0.0953318
-1.78779	-0.999421
0.561204	-0.231769
-4.09702	-3.68181
-0.980546	-0.0320772
-2.02515	-2.48714
-4.07501	-3.66941
-4.23878	-3.90829
0.17879	0.40991
-1.58653	-0.821013
-2.10636	-1.46631
0.827931	1.00901
-0.600443	-1.25252
-4.08574	-3.67402
-4.07993	-3.46419
-2.23982	-1.53945
-2.12754	-2.6149
-3.04415	-3.31376
-3.41354	-2.74276
-1.88547	-1.19241
-2.47586	-2.98057
-0.606169	-1.25649
-2.07846	-2.54695
0.605866	-0.189974
-2.56623	-3.05993
-2.42512	-1.76835
-2.98729	-2.11608
-4.08009	-3.47383
-4.7885	-4.81897
0.291961	0.518367
-3.63584	-2.99269
-3.70036	-3.05842
-4.61122	-4.5269
0.608866	-0.18627
-3.95472	-3.32463
-4.44639	-4.56476
0.905525	0.29491
-4.80322	-4.44759
-4.13392	-3.61753
-4.27555	-3.94773
1.07726	0.551044
-4.54836	-4.64666
-2.34988	-1.6891
0.311753	-0.376466
0.0622036	-0.620656
-2.6479	-3.05071
-2.4321	-1.78048
-2.70282	-1.92042
-3.00893	-3.28685
-2.09622	-2.55106
-1.89214	-1.33554
-4.62086	-4.56991
-1.78038	-0.999982
-2.62425	-1.98864
-0.696446	-0.288183
0.889671	0.282228
-0.154834	-0.844832
-4.41626	-4.08737
-1.94714	-1.17404
-0.601849	-1.2486
-2.17804	-1.53434
-2.62232	-3.06581
-1.39425	-1.92135
-4.47785	-4.58701
-3.32364	-2.64949
-2.36811	-1.71561
-3.55598	-3.74494
-4.0285	-3.43104
-1.29873	-1.83535
-4.79159	-4.51823
0.388965	-0.321831
-2.31121	-2.80283
-4.89609	-4.54572
-1.54056	-0.802159
-0.332263	-0.0060222
-2.2214	-1.57398
0.629746	-0.159621
-1.99051	-2.42855
-4.65073	-4.61856
-1.97789	-1.25523
-1.53093	-0.845682
-2.20715	-2.67368
-1.85973	-1.08728
-0.782376	-0.349545
-4.25464	-3.93633
-1.6477	-0.883041
-4.31395	-4.088
-1.08451	-0.601042
-2.59268	-3.0326
-4.36592	-4.10312
-2.17694	-1.46096
-3.93057	-4.07818
-2.58818	-3.02731
-4.51209	-4.18228
-3.67515	-3.85332
-0.408534	-1.08078
-1.50169	-2.00949
-1.73549	-1.2083
-1.71855	-0.947299
-0.598896	-0.224506
-2.51104	-2.99677
-2.37851	-2.86966
-2.01881	-1.25284
-4.6766	-4.33469
-2.5841	-3.03008
0.863773	0.261614
-2.549	-1.91892
-2.00918	-1.24619
-4.90861	-4.56306
-4.77952	-4.79256
-2.73252	-3.0786
-1.83394	-2.28498
-2.31015	-2.79253
-4.7641	-4.75991
0.990322	0.306428
-2.01919	-1.28711
-1.70215	-1.17995
-2.26955	-2.73997
-1.82736	-1.12384
-2.48444	-1.85008
-4.72817	-4.49543
-2.76958	-2.13234
-4.91724	-4.57434
-3.1053	-3.32037
-3.26438	-2.59279
-4.90516	-4.59785
0.565845	0.768827
1.01776	0.47913
-2.44695	-2.93365
1.04775	0.521473
-1.91946	-2.35613
-1.52948	-0.810733
-1.79294	-1.02366
-2.68458	-3.04431
-2.92192	-2.04104
-1.69662	-1.00746
-2.28825	-1.47265
-2.68841	-2.05941
-1.53971	-0.815311
-4.2472	-4.37021
-3.59847	-2.97009
-1.90097	-1.17759
-4.71621	-4.48248
-4.92316	-4.60653
-3.5005	-3.68872
-4.7522	-4.56217
-2.35915	-1.71609
-1.73979	-1.04546
-4.7056	-4.36435
-2.33179	-2.80518
-2.05663	-1.46633
-4.85967	-4.56388
-2.1074	-1.33273
-4.58336	-4.47541
-4.74942	-4.53305
-4.64901	-4.39179
-2.62773	-3.00452
-3.97186	-3.36863
-3.96476	-3.35919
-2.44217	-2.92206
-3.71632	-3.0905
-1.78714	-1.08403
-4.06487	-3.59573
-0.854389	-0.407995
-2.64089	-2.01767
-2.87597	-1.99373
-1.41226	-1.92987
-0.00550646	-0.681628
0.237496	-0.426729
-2.57582	-2.96799
-2.84918	-2.20742
-0.360108	-0.0349227
-2.56726	-2.9624
0.45983	-0.280648
-1.18263	-1.72177
-1.78287	-2.23733
-2.89523	-2.03953
-1.72599	-2.19023
-2.41197	-2.8711
-2.07023	-1.31766
0.708314	-0.0682546
-4.52141	-4.24946
-1.04525	-0.569887
-4.75713	-4.4784
0.846399	0.231106
-4.91329	-4.58573
-1.84748	-1.09729
-4.38677	-4.08023
-3.91888	-3.54979
-4.5407	-4.3045
-3.08797	-2.42405
-2.93376	-2.28428
-2.33764	-1.6122
-2.13289	-1.35923
0.955021	0.246469
-2.17065	-1.3867
-2.46857	-2.8847
1.21364	1.26134
-2.40089	-2.82684
-4.38668	-4.09735
-1.66627	-0.969966
-2.3287	-2.75665
-4.28941	-3.99884
-4.03402	-3.60406
-2.11125	-2.52818
-4.84213	-4.54414
-4.38605	-4.09007
-3.98096	-3.44533
-2.35632	-1.62825
-0.376681	-1.04642
-1.00165	-0.532613
-4.73347	-4.54437
-1.57551	-0.860927
-3.89146	-3.53738
-2.41137	-1.78237
-0.91351	-1.48204
1.01472	0.48524
-0.483716	-1.14037
-4.24444	-3.95254
0.965177	0.278984
-4.42154	-4.12722
-2.85341	-2.21606
-2.6294	-1.85359
-3.56072	-2.94144
-3.01866	-2.36287
-4.18167	-3.94661
-1.97608	-2.38574
-3.33134	-2.71783
-4.71567	-4.53716
0.739156	-0.0250117
-4.19596	-3.98882
-2.80507	-3.12067
-2.02458	-2.42913
-3.23054	-2.58616
-2.0378	-2.44234
-2.31665	-2.73738
-2.44053	-2.85152
-1.59591	-0.880847
0.644793	-0.127346
-1.64929	-2.12246
-4.69413	-4.72835
-1.60543	-0.896797
-1.62734	-0.923065
-3.18454	-2.52547
-1.63766	-0.933111
-2.35443	-1.72656
-1.70646	-0.961709
-0.781943	-0.361033
-4.48799	-4.18473
0.532022	-0.222994
-4.52248	-4.23623
-4.52609	-4.61186
-3.94401	-3.37661
-1.15047	-0.670754
-3.66013	-3.04254
-4.58501	-4.26571
-4.43421	-4.2162
-3.17415	-2.51877
0.673164	-0.0943579
-2.83846	-1.9671
-4.69721	-4.69952
-4.1374	-3.84581
0.827914	0.201926
-2.25344	-2.66643
-1.68416	-0.951801
-2.69814	-2.08811
-4.27939	-4.39376
-4.8137	-4.51393
-4.76879	-4.47761
-4.16477	-3.91839
-3.68839	-3.07301
-3.09884	-2.44347
-2.1953	-1.58516
-2.20031	-2.60949
-2.261	-2.67194
0.946107	0.252189
-4.6127	-4.32869
-2.25606	-1.52457
-4.82279	-4.49197
-2.73212	-1.86454
-2.77545	-2.15896
-3.69189	-3.85979
-2.4611	-1.84913
-3.32183	-2.71607
-2.63036	-2.98377
0.905295	0.248238
-3.81769	-3.97081
-1.78505	-1.26522
-2.48052	-2.87146
-2.24653	-1.4526
0.455811	-0.203882
0.982654	0.45147
-3.13696	-2.48626
-2.81824	-1.95098
-0.86748	-1.43801
0.515488	-0.215021
0.769092	0.176936
-4.56863	-4.2683
0.665231	-0.0953318
-4.52621	-4.4277
0.796767	0.220301
-4.10427	-3.81639
-2.88099	-3.17296
-0.136733	0.126864
-1.89213	-2.29761
-3.97605	-3.47175
-3.00558	-3.24891
0.539142	-0.200164
-3.1567	-2.52343
0.761081	0.0154808
-3.2263	-2.62158
-0.186334	-0.859569
0.865547	0.311755
-2.85104	-2.23022
-0.914775	-0.465716
-2.81872	-1.96535
0.542473	-0.0735233
0.778099	0.0378182
-2.72728	-2.13059
-3.4675	-2.86267
-4.10215	-3.81798
0.805692	0.1732
-4.3233	-4.12679
-4.57089	-4.44087
-4.61939	-4.31701
-3.8658	-3.2728
-3.81544	-3.96667
0.466139	-0.164669
-2.6825	-2.09015
-3.08828	-2.44607
0.824565	0.263075
-2.17945	-1.58333
0.799706	0.0654933
-2.93131	-2.30188
-4.65582	-4.34423
-3.9774	-3.48508
-4.79103	-4.47891
0.559021	-0.0732946
0.703208	0.0873641
-4.03971	-4.16486
-4.63555	-4.47925
0.947582	0.413327
-2.76594	-1.90365
-3.01193	-2.3739
-0.815341	-1.39314
0.421442	-0.213786
-4.65127	-4.68858
0.920728	0.225563
-4.73105	-4.43059
-3.50849	-3.68657
-4.73758	-4.41884
0.577124	-0.166309
0.273973	-0.371165
1.02955	0.540593
-2.90613	-2.28421
0.537271	-0.14394
-2.11357	-2.48303
0.349813	-0.290155
-3.94308	-3.53987
0.685459	-0.0635536
-1.6449	-1.14329
-4.48866	-4.27568
-3.76176	-3.15953
-2.55662	-1.78712
-0.216684	0.061984
-4.11617	-3.84856
0.370611	-0.265432
-2.41911	-2.80345
-3.1149	-2.50885
-3.09148	-2.47443
-0.357895	-0.048673
-2.17285	-2.54958
1.00919	0.50403
-1.83262	-2.2474
-2.75264	-1.89485
0.899702	0.198766
0.558876	-0.154672
-4.65668	-4.44871
-4.11476	-3.93324
-4.67505	-4.47586
-2.07868	-1.51349
-2.45752	-1.62825
-3.05282	-2.44838
0.913066	0.376457
-2.26077	-2.64538
-2.38345	-2.7662
-1.34827	-1.85804
-2.73743	-1.88192
0.363254	-0.266919
0.188452	-0.456454
-2.95463	-3.21446
-2.29505	-1.55224
-0.44928	-1.10037
-3.66807	-3.06581
-1.4054	-0.920608
-0.773265	-1.35592
-2.97517	-2.37624
0.786289	0.144509
-2.24964	-2.6308
0.858272	0.146181
-2.22615	-1.63234
-4.21173	-4.03697
-4.59714	-4.44781
-2.11776	-1.54546
-1.50835	-1.99371
-2.63098	-2.05198
-2.65881	-1.85654
-2.47983	-1.7216
-3.01739	-2.42451
-2.36185	-1.76499
-2.36716	-1.55634
-4.63174	-4.63703
0.882603	0.342265
-1.80096	-1.2911
-3.83791	-3.25456
0.704802	0.06582
0.853792	0.308144
0.587545	-0.126802
-4.65439	-4.45377
-2.45167	-1.86257
-4.23133	-4.05665
0.834941	0.119633
-2.34741	-1.54142
-3.97111	-3.52226
-2.0284	-1.47957
0.8122	0.0926324
0.117858	-0.529107
-2.96461	-2.37823
-3.14513	-2.5583
-2.16747	-1.58698
-2.23172	-2.60406
-2.5579	-2.90865
0.701796	-0.0320772
0.836223	0.17958
-4.46367	-4.25971
1.02202	0.546369
0.87342	0.172442
-0.947998	-0.500202
-3.76753	-3.17431
0.607316	-0.112602
-4.42144	-4.2225
-2.88191	-2.30433
-2.30873	-2.68526
-1.71579	-1.21466
-1.66325	-2.11805
-4.38828	-4.48382
0.727358	0.154029
-2.18556	-2.54591
-4.20034	-4.03081
-2.73316	-1.89273
-1.12262	-0.654944
-2.54877	-2.89916
0.761823	0.115546
-2.63732	-2.97006
-4.59613	-4.44166
-2.36006	-1.61201
-4.48188	-4.41213
-4.50762	-4.30164
-3.30449	-2.71814
-3.70708	-3.86565
-1.80669	-2.21682
-4.60046	-4.44337
-3.88117	-3.34972
-2.48507	-1.72255
-1.64621	-2.10307
-2.89114	-2.31806
0.844335	0.17958
-2.28562	-1.53292
-4.63356	-4.4587
-0.970511	-1.50724
-2.21831	-1.63539
-4.33732	-4.43592
-0.265945	0.0168634
-2.79821	-2.23093
-4.58815	-4.38407
-4.49109	-4.56717
-2.35864	-2.72674
-1.23421	-1.74927
0.852132	0.17958
-2.49074	-1.91274
-2.23634	-1.65317
-4.5816	-4.57759
-2.66458	-1.82143
0.351662	-0.255984
-2.28027	-1.6944
-4.00757	-3.7289
0.625462	0.0450426
-3.13901	-2.56354
0.7182	-0.00111638
0.637008	-0.0631496
0.638906	-0.0633838
0.479613	-0.103064
0.268983	-0.360178
-2.41281	-1.65725
-2.34681	-1.59442
-3.01398	-3.22099
0.825796	0.15811
-0.483546	-0.159721
-4.05847	-3.84506
-2.92363	-3.18411
-2.72048	-2.15664
-4.07149	-3.90659
-1.92251	-2.28794
-3.17574	-2.60153
-3.93582	-3.50803
-4.60063	-4.63724
-2.17336	-1.60396
0.744454	0.0862208
-2.63225	-1.79416
-4.05796	-3.83949
-3.8574	-3.55075
0.74212	0.0299336
-2.22473	-2.57639
-3.93002	-3.46151
-2.66035	-1.82347
0.510868	0.704204
-1.80428	-1.3044
0.662072	-0.0368382
-1.26849	-1.77836
-2.22734	-2.57854
-0.816187	-0.409722
-0.859286	-0.438439
-2.37173	-1.61606
-3.27673	-2.69937
-3.92897	-3.46293
-1.97	-1.44594
0.671453	-0.00489724
-2.34582	-1.5895
-3.86184	-3.33909
-3.54193	-3.71056
-1.74763	-2.17005
1.19318	1.23505
-0.722119	-1.30521
-0.756206	-1.32848
-2.51136	-1.68564
-2.58675	-1.75335
0.720788	0.0564865
-3.74456	-3.16134
-1.14463	-1.66284
-0.815139	-1.37075
-2.90135	-3.16727
-3.12866	-2.56111
-2.41803	-1.84266
-3.8811	-3.38122
-0.257392	-0.917495
-1.87506	-1.3698
0.57342	-0.00312388
-2.9645	-3.18823
-4.02026	-3.83485
-2.42115	-1.61126
1.14882	0.82753
-3.9814	-3.7042
0.69981	0.0261954
-2.33252	-1.57195
-4.41879	-4.23209
0.360278	-0.228957
-2.43114	-1.61978
-4.01533	-3.84267
-3.80335	-3.23732
-0.348394	-0.0536953
0.807301	0.125212
0.284592	0.488341
-3.58564	-2.99859
-2.63146	-1.81397
-2.63364	-1.81323
-2.57977	-1.75089
0.757415	0.0614353
0.784732	0.0931825
-2.05477	-1.51747
0.284514	-0.329715
-0.584658	-1.20129
-2.61536	-2.94096
-1.96136	-1.44508
-4.56572	-4.3754
0.493887	-0.0803229
-0.0228017	-0.671213
-4.57499	-4.38733
-0.895566	-0.469456
-0.553513	-0.221535
-2.65868	-2.97559
-2.10768	-1.56143
-0.335859	-0.989286
0.75128	0.923848
-4.39367	-4.21559
0.308344	-0.292564
-3.27851	-2.70867
-3.84474	-3.33082
-3.92391	-3.63993
-2.34981	-1.57017
-3.21181	-2.6479
-3.76267	-3.19274
-3.8162	-3.2739
0.152527	-0.477986
-1.46365	-1.94372
-4.02844	-3.81048
-1.87119	-1.37545
-2.45998	-2.80363
-2.84026	-2.28935
-3.77589	-3.21141
-3.78059	-3.44863
-0.699948	-1.27935
-3.38794	-2.81318
-4.09749	-3.94569
-4.48635	-4.34781
-0.948477	-1.4766
-2.45545	-1.68096
-2.87604	-3.14211
0.960654	0.46509
-2.54143	-1.74709
-1.45735	-1.9374
-0.720378	-1.29054
-0.387034	-0.0895721
-3.90304	-3.44891
0.914634	1.05702
-2.4926	-1.6811
-2.86533	-2.3167
1.08088	0.688918
-0.978521	-0.538033
-2.40116	-1.62825
-3.86327	-3.38066
-2.96775	-2.41948
-3.59087	-3.01081
-2.53809	-1.72462
-2.77487	-3.06575
-2.2468	-1.68547
-2.46658	-1.68592
-4.34552	-4.43367
-4.47478	-4.33441
-2.25505	-1.69433
-0.37528	-0.0814693
-1.15814	-1.66875
-4.5372	-4.5847
0.433173	-0.136598
-3.81409	-3.4386
-0.793856	-0.408297
-1.63218	-2.07544
-2.36822	-1.80526
-4.51277	-4.33717
-1.65081	-1.16774
-2.43913	-1.65629
-2.22643	-2.55801
0.7596	0.92904
-3.13158	-2.58163
-2.46882	-1.66938
-2.3891	-2.72963
-4.49428	-4.31976
-4.00879	-3.76292
-4.47475	-4.4554
-2.1913	-2.52068
-0.59862	-1.20349
-1.26617	-1.76713
-0.973567	-1.49566
-2.86327	-2.31986
-3.87004	-3.46106
-0.705859	-1.27073
-4.4536	-4.28343
-4.55341	-4.57109
-2.62991	-2.08041
-1.61172	-2.0579
-0.987542	-0.548907
-0.435776	-0.133106
-0.139408	-0.790313
-3.4788	-2.90625
0.753479	0.21516
-0.496459	-1.12378
-2.01466	-1.50155
-3.47516	-2.90327
-2.81627	-3.09244
-1.62576	-1.14548
-3.25338	-2.69749
-0.878941	-0.469031
-4.42027	-4.26017
-1.05821	-1.5725
-1.98109	-1.47783
1.31204	1.25395
-4.47717	-4.53867
-4.41746	-4.29174
-1.65942	-2.08931
-4.44133	-4.28703
-2.09141	-2.41973
-3.88491	-4.01167
-2.83903	-3.10745
0.588006	0.0281641
-3.98539	-3.73455
-0.74435	-0.37859
-0.628521	-1.21892
-4.31528	-4.40234
-0.671541	-0.323372
-1.85394	-1.37601
-0.386475	-0.0950917
-2.14063	-2.46484
-2.87162	-3.12485
0.602575	0.0452126
-0.798725	-1.33284
-3.24413	-2.69191
-1.2564	-0.793154
-4.33447	-4.18625
-2.88225	-3.12678
-3.78381	-3.26431
-4.39645	-4.255
0.1201	-0.501773
-3.79538	-3.29732
-0.959665	-1.47798
-2.53017	-2.85263
-3.38244	-2.82102
-3.74868	-3.42265
-0.573421	-1.17744
-1.05471	-0.611028
1.06127	0.66752
0.956019	0.477817
-1.70987	-2.11308
0.394543	-0.16876
0.27612	0.47486
-3.75161	-3.43077
-0.851317	-1.37652
-2.36251	-1.81132
-0.522397	-0.20971
-1.99558	-1.49795
-4.26328	-4.12337
-2.84887	-2.3158
-3.41524	-2.85457
0.427694	-0.132116
-1.16226	-0.70882
-2.39075	-2.71703
-1.51305	-1.03951
-2.83349	-3.09407
-3.7289	-3.18494
-4.51383	-4.54647
-2.30725	-1.76064
-4.37542	-4.273
-2.51082	-2.83091
-4.43463	-4.49828
-2.95703	-2.42718
-3.81748	-3.35192
-1.70443	-2.10373
-4.31654	-4.18076
-3.45943	-3.62083
-0.695596	-0.348462
-3.95315	-3.80582
-4.33494	-4.20248
-1.19481	-0.739753
0.00893161	-0.619008
-1.30403	-1.79277
-2.53781	-2.85382
-1.90056	-2.24783
-3.74877	-3.43522
-2.46333	-1.91803
-0.864184	-1.3841
-1.48155	-1.94356
-2.51651	-1.9738
-4.41163	-4.38372
-2.30174	-2.6204
-3.77303	-3.28848
-0.469816	-1.09237
-0.931153	-0.518029
-0.645943	-1.18652
-2.13185	-1.61058
-3.95195	-3.74106
-4.43506	-4.49561
-4.36924	-4.27983
-3.61571	-3.05728
-3.74586	-3.38698
-3.91148	-3.65065
-0.912709	-0.506319
0.604532	0.0584553
-1.56562	-1.09419
-2.98467	-2.45879
-2.23421	-1.69879
-3.83879	-3.41769
-0.695997	-1.22574
-2.07328	-1.56656
-3.79952	-3.33611
-1.47505	-1.93594
-0.322016	-0.961709
-1.999	-2.32825
0.885251	1.0269
-3.92305	-3.72623
-2.92872	-3.13113
-3.83191	-3.41537
0.825043	0.315017
-3.58315	-3.02659
-2.87545	-2.35131
-1.80978	-2.17094
-3.6093	-3.05436
-0.58572	-1.14851
-4.41221	-4.39586
-0.769357	-1.29095
-4.256	-4.33939
-0.1326	0.108244
-4.3846	-4.34247
-4.45239	-4.50328
0.439268	-0.11276
-3.87913	-3.70199
-1.92065	-1.45451
-0.610542	-0.287934
0.911164	0.425656
-2.82156	-3.07221
-4.40062	-4.38047
-2.52969	-2.83998
0.392907	0.582404
-3.54007	-2.98523
0.194905	-0.396949
-4.36674	-4.29914
-2.7342	-3.01222
-0.536011	-1.13456
-3.9705	-4.07919
-2.53685	-2.00246
-3.7785	-3.31593
-4.41157	-4.47162
-3.80322	-3.35197
-3.53841	-2.98451
-2.44887	-2.76336
-2.37966	-1.84096
-2.71219	-2.18855
-2.17213	-2.48073
-1.99594	-2.32266
-1.83735	-1.38328
-2.95826	-2.43787
-0.647471	-0.318684
-3.39484	-3.55493
-3.62974	-3.08215
-3.28825	-2.74973
-4.32612	-4.21802
-0.367783	-0.999421
-0.900458	-0.506955
-4.4479	-4.45654
-1.6195	-1.15452
-3.72295	-3.22663
-3.6954	-3.16651
-4.36787	-4.31837
-0.255475	-0.893562
-0.550243	-1.08184
-1.56097	-1.99543
-1.30974	-1.79081
-4.05971	-4.15734
-4.28025	-4.35785
0.0511631	-0.561757
-3.92227	-3.68735
-0.526739	-1.08545
-1.29897	-0.842371
-0.680579	-1.19933
-2.26406	-1.7358
-2.67243	-2.1512
0.136459	-0.462791
-0.847588	-0.473976
1.03714	0.645828
-2.53251	-2.83721
-4.42843	-4.43391
-4.39339	-4.45248
-4.45726	-4.48279
-0.167262	0.0768611
-1.41684	-0.95421
-4.14558	-4.23384
-0.529029	-1.10061
-0.486409	-1.02702
-0.821961	-0.456388
-0.529156	-1.1116
-0.189391	0.0582516
-2.74462	-3.01277
-0.482276	-1.02406
0.532625	-0.00861043
-1.26774	-1.75158
-1.79908	-1.35171
-3.77977	-3.49345
0.484062	-0.0597358
-1.70294	-1.25024
-3.79231	-3.35023
-2.38641	-1.85391
-3.68743	-3.16683
0.779606	0.270818
-2.45436	-1.92346
-3.98641	-3.85355
-1.64554	-2.04286
-0.17875	-0.811464
-3.79582	-3.51582
-0.145587	-0.775921
-1.62868	-2.03232
-1.70347	-1.25254
-0.304278	-0.93649
-1.64427	-2.04101
-1.99663	-2.31806
-4.35679	-4.32313
-0.369674	-0.0945437
-3.84547	-3.66361
-1.53896	-1.07616
-4.22479	-4.30371
0.865841	1.00732
-3.84479	-3.66305
-3.89717	-3.68657
-1.47725	-1.01472
-3.66521	-3.14068
1.291	1.20997
-4.29477	-4.18957
-2.90483	-2.39207
-1.50697	-1.94798
-3.2052	-2.68114
-3.6899	-3.1969
-0.419775	-1.03673
-0.506673	-1.02401
-0.170778	-0.80072
-2.97448	-3.16053
-2.68427	-2.16966
-4.43257	-4.45539
-0.59688	-1.11055
-1.47765	-1.92489
-3.33158	-2.79709
-2.56981	-2.04963
-2.14971	-1.64591
0.616702	0.0884161
-2.58007	-2.87377
-2.42957	-1.90213
0.865439	1.00639
-0.590317	-0.281127
-2.37484	-1.84744
-2.80959	-3.03923
-4.25556	-4.14161
-2.00229	-2.32132
-1.595	-2.00583
-4.40206	-4.40899
-3.35395	-2.81861
-0.215035	-0.845682
-0.690697	-0.360658
-0.428708	-1.0417
-0.741835	-1.25161
-2.48835	-1.96425
-3.88343	-3.74477
-0.273571	-0.90396
-2.06017	-1.57886
0.815584	0.317462
-2.54125	-2.83823
-0.479784	-1.07421
0.0846424	-0.514197
-3.78465	-3.91048
-2.84483	-3.05652
-2.77301	-3.01957
-4.23334	-4.11792
-0.412138	-0.961329
-1.5453	-1.08545
0.797177	0.950284
-0.700341	-0.369626
-4.32531	-4.25617
-3.76782	-3.32895
-2.41966	-2.72055
-2.36854	-1.8443
-1.80321	-2.15355
0.570037	0.0395359
0.631215	0.108006
-3.18855	-2.66929
-1.65586	-2.03932
-0.450538	-1.05249
-3.80655	-3.53816
-2.8039	-3.02945
-0.761203	-1.268
-3.87918	-3.74246
-2.0252	-1.55677
-0.422956	-0.939039
-3.65901	-3.15114
-2.36944	-2.66789
-1.06043	-0.638094
-3.62	-3.09297
-2.54751	-2.84021
-4.39805	-4.4401
-0.687057	-0.36118
-0.38784	-0.940587
-2.17092	-2.4678
-2.1865	-1.68285
-2.49371	-1.97578
0.538099	0.00733159
-0.465794	-0.973564
-3.8692	-3.65709
-3.3315	-2.8028
-2.27925	-1.76421
-3.87421	-3.65303
-0.639267	-1.1447
-0.448004	-0.956268
-2.92642	-2.41973
-0.255122	-0.880375
-2.94039	-2.43361
-2.54523	-2.03206
0.471833	-0.06315
-3.74585	-3.46135
-0.946094	-0.558077
-3.75441	-3.31879
-4.39545	-4.43136
-2.73449	-2.98788
-3.62807	-3.76848
-3.37973	-2.8486
0.492985	-0.0399291
-2.42389	-2.71935
-1.10231	-0.675468
-4.03871	-4.12983
-1.52641	-1.94966
-4.18758	-4.07325
-4.03556	-4.12689
-2.5388	-2.02765
-0.364022	-0.884744
-2.25214	-2.5439
-3.4934	-3.64264
-4.31836	-4.27007
-1.74484	-1.30971
-2.78574	-2.28161
1.19095	1.20812
-1.35598	-0.9038
-4.32005	-4.28109
-2.43987	-1.92437
-2.40521	-2.69911
-0.295596	-0.916374
-2.04681	-1.58056
-2.51361	-2.80379
-3.63239	-3.12791
-0.131502	-0.744981
-0.019843	-0.620656
-0.412592	-1.00959
-0.410839	-0.992379
-2.15164	-1.66216
-2.1682	-1.67539
-1.60857	-1.99624
-2.69166	-2.95236
-0.122525	-0.733458
-0.404978	-0.910984
-1.10373	-0.679322
-4.37485	-4.40938
-0.391546	-0.994897
-0.38253	-0.955878
1.01254	0.624075
[truncated: 39,725 more rows]

## Sheet: Figure 3a
logS true	logS predicted
-0.400578	2.09824
0.394826	2.81522
-1.22157	-0.00706714
0.444042	-0.212514
0.243701	0.918913
-0.468519	-0.422129
-2.82776	4.38375
-0.921292	-1.31971
0.337495	0.187824
-2.01655	-0.870168
-1.43615	1.00963
-0.459237	1.32652
-1.96388	-0.00136359
-1.06998	0.513697
-0.826522	2.9022
-0.420206	-0.830426
-2.67354	0.665938
-0.258535	0.201991
-1.02198	-0.00336874
-1.11636	1.01202
-2.29296	0.292015
-0.0859962	-0.246114
-1.55336	-0.329101
-0.902823	-0.931012
-1.14388	-1.02694
-1.54026	-2.04538
-1.88606	0.00791279
-2.34816	-1.371
-1.11654	0.148927
0.0751762	0.512661
-2.64193	-0.13944
-2.04576	4.10275
-0.244127	0.13275
-0.949847	0.217497
-0.69945	-0.0350022
-1.28441	3.93043
-2.26761	-0.712977
-1.29795	4.27502
0.00684975	1.12969
-1.42045	0.538364
-2.73369	-0.523421
-0.704649	0.606234
-1.3161	-0.0927631
-1.99599	1.37512
-0.188065	0.379209
-0.0292004	0.777036
0.802945	-0.0524819
0.0721218	1.37088
0.29036	0.621238
-0.75173	-0.812211
-2.00458	2.23471
0.142254	-1.2424
-3.29719	-2.29812
-1.01646	1.72744
-2.84387	0.580632
-1.17034	-1.02823
-0.413888	1.62713
0.79685	0.758859
-1.90742	5.18803
-0.439803	1.1379
0.0356338	2.42309
-1.09745	0.0984397
-1.48574	-2.18082
0.359498	0.270642
-1.86366	0.525252
-1.37141	-1.54974
-2.28376	1.00864
-1.10552	-0.839318
-0.485005	-0.580882
0.0560472	1.16232
-0.501439	-1.10605
-1.84228	-1.37353
-0.958964	-0.198408
0.412228	-0.109573
-2.64185	1.51232
0.116483	0.981227
-2.48946	-2.30356
-2.05224	0.862726
-1.6279	2.36167
-1.55285	-1.39472
-1.73534	-0.407793
0.643456	1.22974
-0.81695	1.94079
-0.76063	-0.335089
-1.67282	4.64295
-2.50472	0.0654734
-1.16319	1.11494
-1.91686	-0.325574
-0.929049	1.73691
-0.782235	0.336617
-2.1727	1.12866
-2.05411	3.6067
-0.16711	1.06684
-2.02847	-0.41118
-1.62309	2.29186
-0.463122	-0.318272
0.274707	0.416737
0.258613	0.509248
-2.91426	0.570413
-0.792311	-0.363209
-1.66056	0.134564
-0.981287	-0.453319
-0.228398	0.712248
-0.616931	0.321854
-1.89911	-0.0425559
-1.94323	0.224774
-1.61389	1.35299
-3.08802	-0.269002
0.839848	-0.00886395
0.130638	0.0660307
-2.61979	-4.01485
-0.467726	-0.262675
-0.486721	-0.265648
-1.05257	1.31204
-0.671145	0.12986
-2.3872	-2.39214
0.296557	-1.25981
-0.757114	0.870205
-1.7896	0.318542
-1.00229	1.60728
0.763515	-0.256939
0.273335	0.088201
-0.41557	0.183278
-0.635149	1.59981
-2.61463	-0.655683
0.424179	1.21426
-2.2778	-2.72217
-0.0734513	1.05952
-0.493388	0.897485
-1.74561	1.71599
-0.759831	-0.873063
-0.294172	1.8493
0.247301	1.07499
-0.731952	-1.47876
-2.26553	2.08375
-0.0450851	0.404696
0.327632	1.09882
0.494803	0.44737
-0.0953884	1.1202
-1.23236	-0.19724
-0.0220279	0.373442
-0.136174	1.64283
-0.369067	-0.689485
-1.90024	0.638122
-1.90666	-0.163266
0.129779	0.88583
-0.200475	1.97576
0.389158	-0.389682
0.0270205	0.89681
-1.86328	3.99144
-0.0389715	0.406722
-1.13019	0.0285903
-1.85435	-1.57989
-1.33725	-0.739288
-1.15597	-2.41639
-0.537602	-0.875733
-1.27261	1.04803
0.440247	2.4685
-1.23102	1.93235
-0.653656	0.907835
-0.184546	0.586727
-1.1035	-1.08099
0.277741	1.50702
-1.94727	0.207213
0.588546	0.708486
-0.519356	1.25932
-1.35809	-0.393141
-0.516019	0.0762058
-0.915793	0.251302
0.0879087	2.43338
0.246296	-0.382054
-0.369151	1.06562
-1.64296	0.411423
0.456469	0.63147
-0.135581	0.556022
-0.918843	0.258771
-0.245513	-0.167417
-0.235202	0.460415
0.857484	0.800437
-2.58528	6.34408
-0.487934	0.000994848
-1.94811	-0.742944
-1.65838	0.212107
0.35853	0.214248
-1.09735	0.411172
-1.65968	3.85927
-1.49923	-0.0612089
-1.30213	-1.72441
-1.6006	-1.21373
0.534039	-0.176788
0.430178	0.514729
0.175106	0.250567
-1.72255	-0.356301
-2.67611	-0.965201
-2.40372	-0.746386
-1.38829	-0.0779391
-0.69897	0.434791
-1.20712	1.72571
-0.906579	-1.09861
0.204247	1.43397
-0.667569	-1.56188
-0.936436	1.08652
-0.878292	-0.0625718
-1.37873	1.04414
-1.95463	-1.58221
-1.65758	-0.774242
-0.943036	-0.356409
-2.58712	0.517567
-1.75939	1.35426
0.77565	-0.0306444
-0.68525	-0.953347
-0.16743	-1.59771
0.547763	-0.508339
-2.00404	-2.24463
-1.55887	4.70465
-2.16369	2.08462
0.231558	1.85222
-0.285321	-0.835491
-0.154775	1.08494
-2.77018	0.398633
0.291735	0.135913
-2.95664	2.88714
0.242728	0.132408
-0.250914	0.406162
0.0586577	-0.159143
-1.3282	0.986744
0.43377	-0.320945
0.579982	0.0405688
-1.27446	0.732216
-1.91522	0.686495
-0.262382	1.37158
-0.303641	-0.305324
-1.45994	0.257379
0.304933	0.321624
0.337935	-0.373853
-1.68438	0.027911
-0.401133	2.89336
0.184891	0.0313048
0.470145	2.17819
-3.84155	0.911007
-1.11675	0.204619
-2.23583	0.108923
-0.88364	-0.154051
-0.341621	0.0285198
-0.194785	1.52372
-1.49894	-2.04208
-2.45259	1.73717
-0.136174	-0.57146
-2.1377	1.35521
-0.27473	1.64885
-1.17079	0.467039
-0.886055	-1.8969
-2.56734	-1.03568
-0.784023	0.843415
-1.62881	-0.421456
0.259121	0.0229544
-1.67336	0.0920078
0.0170338	0.284707
-0.680578	0.846943
0.964032	-1.73873
-3.84716	0.779233
-2.19081	0.62187
-1.33052	-1.94244
-2.98723	0.0595002
-0.558544	0.500397
-2.5738	0.799133
0.99638	-0.679331
-0.642191	1.14367
-1.37174	-0.654818
-0.771354	0.261214
0.513936	0.192887
-0.0597616	0.539345
-1.66121	0.604779
0.334814	0.0181062
-1.00053	0.6628
-0.187865	0.840225
-0.678053	-0.178484
-1.08783	1.03912
-2.00883	0.120721
0.495843	4.71425
-0.855332	5.18177
-1.54976	0.0527132
-0.926618	3.04128
-0.125835	-0.0848646
0.194777	-1.52968
-1.36119	0.332799
-1.65765	-0.174916
0.584462	-0.313676
-1.61036	0.607557
-0.800254	3.84227
0.158363	0.126534
-1.23421	-0.758349
0.188218	2.28395
-1.84316	3.82458
-0.953518	0.570657
-0.825313	0.133346
0.384128	1.171
-1.97366	-0.157296
-0.983385	0.879869
-0.960686	1.9651
-3.03808	1.31174
-1.95242	0.0582967
-0.187865	0.888448
-0.109372	-1.1337
-1.71018	-0.199135
-1.50377	1.28628
-0.718857	0.777884
-2.87238	1.46595
0.48588	1.36899
-1.97772	0.151513
-1.0478	0.123657
-3.64237	1.01383
0.184504	0.0782697
0.105205	0.840252
-1.19382	0.764267
-1.57861	0.705964
-0.864231	-0.0576739
-0.683335	-0.715931
-0.159574	0.0506148
0.984338	0.723377
-2.02981	-0.663806
0.144794	-0.099142
0.684478	-0.58534
-1.77647	0.128536
-3.33208	-0.170673
0.171101	1.81507
-0.885219	2.42963
-1.34269	-1.86536
-0.969402	-1.98397
-0.810589	-1.60624
-1.05816	-2.03247
-2.34814	-1.83419
0.43661	1.50035
0.224356	-0.710548
-2.98818	-0.992769
0.117758	2.11943
-0.399122	0.748083
-0.405925	0.284199
-0.0448942	-0.82728
-0.911647	0.327442
-0.270795	-0.790465
-0.25369	-0.925729
-0.259627	-0.840351
-3.3979	-2.91647
-0.84291	2.18501
-0.0348096	-0.217746
-3.36838	-3.11658
-1.86813	-1.51271
-1.13981	-0.906952
-2.79588	7.23894
-1.42429	0.151799
-1.88121	-2.18961
-2.75636	-1.90943
-0.625153	-1.30329
-1.4316	1.8611
-1.50755	-0.99635
-2.71352	-2.61554
-1.01951	-1.77039
-0.431798	0.497362
-1.5988	-1.50595
0.64886	9.88541
-1.55488	-1.13207
-0.376756	0.103012
-2.18809	0.40295
-1.40927	-1.90072
-3.81025	2.10554
-0.942314	-0.103493
-2.03153	0.040138
-2.9718	1.22488
0.969157	1.35661
-2.04215	0.924552
0.260116	-3.03755
-3.22578	-0.524723
0.667218	2.01146
0.060099	-1.78534
-2.38051	-0.0446403
-0.389334	-1.24306
-0.757635	3.95349
-1.56028	0.516552
0.225964	2.55867
-1.62904	-1.70678
-2.32571	-0.520305
0.0129264	-1.8366
0.0939251	0.688634
-0.798837	-0.789096
-1.72125	-3.25441
-3.85993	0.448509
-0.292462	1.03679
-1.2216	-1.80076
-1.75719	-1.14847
0.534292	0.124578
-0.92164	-1.45815
-1.28182	0.266425
-1.07197	-0.783979
-1.21476	-1.5313
-2.55516	5.03789
-1.30358	-1.4567
-2.91737	-0.330289
-1.57469	-0.792584
-1.07109	-0.289703
-1.89921	-1.9467
-1.6978	-1.44824
-1.6803	1.73852
-1.9792	-1.45512
-2.16686	-3.00283
-0.992386	-0.0366898
-0.614688	-0.671809
-0.339592	5.34938
0.341264	-1.00849
-1.84564	1.02947
-0.470607	-0.954983
-1.38923	-0.49787
-0.767429	-0.672647
-0.53746	-0.383754
-0.148741	-0.472077
-1.87363	-1.40737
-0.287862	-1.44856
-3.62593	-1.29217
-1.55164	-0.427333
-1.52287	2.92397
-0.836325	-1.11561
0.113387	-0.68975
-1.43481	-1.07213
0.0286415	-0.396221
-0.779883	-0.783626
-3.03098	-1.13487
-0.863546	-0.0122057
-0.602049	-1.93883
-1.21344	3.315
-1.71987	3.25708
-0.519907	-1.80876
-1.45805	2.34316
-2.29715	-1.09588
-1.30723	-1.09895
-0.587374	-1.56461
-3.39079	0.34135
0.646344	-0.391481
-1.58847	1.22562
-1.69421	-1.80288
-3.19344	-0.874076
-1.02335	-1.01026
-1.24046	0.823513
0.772431	3.19659
-1.75514	0.473699
-2.91426	-2.40529
-0.649781	-2.07618
-1.35488	0.293272
0.701737	0.915552
-0.238434	-1.60779
-0.943597	-1.50952
-2.30953	0.0963149
0.562155	-0.380672
0.720043	0.707304
0.430728	-1.65352
0.205061	-1.84409
-2.4328	-1.52804
-0.733732	1.16219
-0.493942	-0.0974076
-0.799674	0.100883
-0.916775	-0.514198
-1.24238	2.23866
-0.840479	0.886854
-3.39725	0.0136635
-0.852074	2.23576
-2.55202	0.378065
-0.666544	-0.224605
0.426626	-1.05949
-0.647292	-3.24807
-3.44532	2.14051
-3.84008	0.168454
-0.892961	-1.99161
-0.940094	-0.307693
-0.465092	0.286077
-1.52223	-1.09317
-0.907584	-1.17319
-0.421566	-0.608294
-2.42322	-1.31121
-1.08557	0.345692
-0.261919	-0.130594
-0.83536	-0.307221
-0.701577	1.52856
-0.232009	-1.20459
-2.16703	-0.635305
-1.41488	-2.52335
-2.62515	-0.0675956
-1.1496	1.62152
-0.634718	-0.838665
-0.840965	0.285099
-0.63828	-0.701058
-1.43538	-0.578308
-0.497994	-1.23884
-0.892984	-2.58663
-3.18354	-1.85918
-1.52333	0.477315
-1.09577	-1.52732
-1.37516	-1.97943
-1.4048	-2.69181
-1.52291	-2.8203
-3.8243	1.56195
-0.255545	1.0954
0.313612	-0.964408
-0.569895	-0.111128
-0.13698	0.366665
0.185868	-0.745435
-2.61862	-1.71666
-0.310699	0.909008
-0.0445315	-2.2541
-3.48623	-0.321249
-1.99832	-0.737525
-0.69807	-1.35079
-0.87646	-1.26333
-0.840526	-1.92159
-0.781209	-0.353686
-1.61574	-1.04696
-1.65679	7.64924
-0.0660687	-0.698377
-1.03897	-0.683745
-1.58919	7.29412
-0.484338	-1.14447
-1.90758	2.11734
-0.718963	0.256469
-0.413523	0.425194
-1.32675	0.877753
0.143056	0.350458
-0.0768496	-0.791188
-1.685	3.30104
-3.35702	0.444379
-0.360639	1.34351
-0.646538	-1.41623
-1.92498	0.400683
-0.771635	0.419064
-0.476427	0.664913
0.0295869	0.325985
-0.917902	-1.10121
-0.618734	-0.150523
-1.62465	-2.28901
-2.94638	0.33042
-1.32936	-2.3115
-3.92866	-2.13713
-3.15086	0.757235
-0.194328	-0.103909
-1.99998	0.423214
-1.6168	0.93693
-0.24585	-0.12977
-1.429	0.461232
0	-1.268
-1.60739	0.255326
-0.830063	0.147331
-0.476208	-1.61965
-0.469843	-1.49462
-0.48209	1.25925
-0.778874	-1.62612
-2.36899	-1.08688
-0.768893	2.98813
-0.392769	0.250321
-1.60265	-0.892891
0.0157866	-1.24418
-0.372645	0.630929
0.105388	1.05176
-0.246766	0.482412
0.774785	-2.65578
-2.30102	-1.52934
-0.907224	-1.59881
-1.51536	-0.967349
-2.29567	-1.29237
0.5123	-1.07425
-1.61751	-1.28774
-3.27193	-1.68056
-1.36035	-0.516653
-1.70097	0.17252
-1.05774	-1.55135
-1.77865	1.09863
-0.655229	-1.48513
-2.02522	-0.203142
-0.00936079	0.356917
-1.59983	0.125875
-0.349532	-1.94187
-1.62244	-1.21139
-2.06677	-0.207336
-0.324273	-1.57722
-1.01676	-0.710894
-0.554509	-1.54215
-1.72333	-1.59255
0.464896	-1.22008
-0.035717	-1.20877
0.371768	-1.71626
-0.773764	0.661363
-1.37416	-1.58695
-1.7686	-1.00314
-0.74891	0.997845
-2.08451	-3.16343
-1.90881	3.27311
-1.78943	-1.20356
-1.83793	0.705086
-0.211018	-0.928789
-3.16452	0.896265
-1.48824	-0.595707
0.685732	-0.382654
-0.568646	0.061728
-0.282011	-0.196372
0.233183	-1.53351
-0.779676	-0.0132827
0.342224	0.0667479
-0.908581	-0.575709
0.344821	-0.993083
0.0288997	0.68643
0.494044	1.41675
-0.286505	0.566681
-1.11918	4.22473
-1.40893	-0.747783
-0.774933	0.697946
0.0492384	-1.88024
-2.76921	-1.24104
-3.03526	-1.62026
-1.416	-2.14953
-0.595103	-0.462484
-0.175448	-0.401194
-1.84352	-0.127997
-1.93004	-0.841741
-1.8813	-0.998177
-1.7709	-1.96682
-3.00909	-0.0532467
-1.6413	-1.31979
-0.516389	-1.38467
-2.09544	-1.39068
-0.703421	-1.42713
-1.43566	-1.24649
-0.862736	-0.736261
-1.77131	-0.846815
-0.245257	1.39423
-1.36414	-0.150891
-0.156504	-0.148204
-0.0634517	-0.716854
-0.427467	4.31917
-3.71383	0.659367
-1.09864	-2.86309
-0.187076	0.910044
-3.33453	0.111753
-0.521515	-1.23069
-1.13802	-0.60126
0.331422	-0.635703
-0.537254	0.744604
-0.610831	-1.48088
-1.129	-2.14844
-2.76029	-0.837518
-2.50627	-1.64305
-1.37451	-0.260086
-1.08813	-2.3713
-2.36908	-2.51405
-2.74202	-0.838893
-1.76956	-1.04362
-1.25179	-2.21828
-1.09576	0.194841
-0.508019	-1.12442
-0.812317	0.46219
0.665551	-1.3039
-3.3267	-1.46986
-2.12657	-1.10918
-0.126108	-1.90232
-2.23709	-0.341435
-1.65759	-2.17449
-0.238419	-1.03066
-1.95511	-0.204065
-1.07628	0.445675
0.390657	-0.366783
-0.498645	0.0247786
0.474654	1.5713
-1.6038	2.31751
-3.39848	0.371751
-1.1549	-0.494958
-0.807837	-1.43368
-0.730469	0.253762
-1.24412	-1.07115
-1.10946	-0.908365
-2.49988	1.91015
0.477141	-1.78524
-2.47043	-0.851373
-1.26521	-0.177477
0.907741	-1.26151
-0.498904	-2.43014
-0.231657	-2.09365
-0.888565	0.122665
-1.50794	-0.456133
0.365337	0.542875
-2.97828	-0.848502
-1.30776	-2.84482
-3.30144	-0.926868
-0.497968	-1.03689
-1.70289	-1.50938
-1.11514	1.0555
-1.07981	-2.48109
-3.46588	-1.02217
-2.40102	-0.623322
-3.03092	-0.132617
-0.38723	0.422285
0.322319	1.90414
-2.14113	-0.665221
-0.313006	4.85844
-3.5234	2.98282
-0.654768	-0.544343
-0.116526	-1.6003
-1.08336	-1.29037
-1.00572	0.994031
-0.568638	2.53445
-2.33305	-1.67011
-3.65258	-0.620919
-0.984365	1.34627
-0.407256	-0.249145
0.911333	-0.658279
-1.02613	-0.973285
-2.16249	-1.7413
-0.445796	-0.920181
-1.14446	0.78549
0.732112	-1.70954
-1.81536	-1.06054
-2.16416	-1.6331
-3.78955	-2.21047
-2.32716	-1.0085
-0.138628	-0.926242
0.215502	1.7148
-2.12289	0.696981
-1.77234	1.05197
0.0894748	1.8346
-2.8239	-0.0509269
-2.1108	1.01712
-1.4456	-0.559146
0.408413	-0.0515531
-2.49357	0.333825
-1.83088	-0.816383
-1.41676	-0.449092
-0.164919	0.425106
-0.277684	-0.0214411
-1.48279	-1.0961
-2.06048	-0.595886
-1.29024	-0.396837
-0.711485	-0.507605
-0.634478	2.07234
-2.23089	-0.910354
-0.528664	-0.452104
-3.85548	-0.610842
-1.96994	0.22313
-2.67354	0.451031
-1.1135	-0.731944
-0.0327802	-0.384927
-2.85178	1.64432
-2.75747	-0.998797
-1.32529	-0.712396
-3.14717	-0.606497
-2.27955	-0.297139
-2.9402	-2.59411
-0.364171	-1.92466
-2.07117	-1.57761
-1.67474	-1.01705
-0.715025	0.586752
-1.92767	-2.22458
-2.12146	-1.40794
-2.3349	-0.727467
-1.84107	-1.47052
-1.75245	-0.608985
-2.02645	-0.721361
-2.04408	3.51886
-2.28727	-0.183504
-2.50074	-0.0895888
-3.82391	-1.568
-1.8845	-2.21325
-0.338962	2.6689
-1.28973	-0.591628
-3.62709	-1.61313
-2.05762	3.86107
-1.12401	1.14894
-0.270814	0.185196
-0.298152	0.203014
-2.5795	-0.343473
-2.5574	-1.76406
-0.456474	-1.3188
-3.04218	-0.137407
-1.06462	-0.435958
0.13411	-0.0481761
-1.97143	0.114683
-0.48248	-1.65313
-1.40301	-0.722776
-0.360674	-0.729196
-1.82308	1.9834
-2.67803	1.80792
-0.123006	-2.10864
-1.48391	-0.0504946
0.150533	-0.91126
-1.91721	1.0537
-1.85494	-0.0518923
-1.54764	0.766424
-2.71007	0.349555
-1.75639	-0.954349
-0.814263	0.817455
0.557583	-0.385554
-1.85744	0.109869
0.202104	-0.792635
-2.12911	-1.59664
-0.477535	-1.45654
-1.85086	-0.27444
-2.54289	0.209816
-0.156767	-0.0178081
0.972403	0.106541
-3.31786	-0.531349
-1.30132	-0.764664
-1.5103	-2.4946
-1.06674	1.39804
-0.522889	0.0405685
-0.433879	0.522451
-2.31658	-3.07106
-2.88612	0.312428
-1.753	-0.273473
-1.3991	-0.849804
0.161805	0.529999
0.0909932	-1.25919
-1.10157	-0.85073
-1.24861	0.466583
-0.241601	-0.567972
-1.11385	-0.0919487
0.0722037	4.77253
-2.20845	-0.289493
-0.250254	1.25738
-1.66334	1.16356
-2.50587	-1.67741
-1.54136	-0.268515
-0.730356	0.271762
0.225767	-0.86425
-1.19954	-1.4074
-2.02013	-0.757223
-2.79124	-0.023043
-2.19605	1.01721
-2.76919	0.89985
-3.69898	-0.699978
-2.15093	-0.359346
-1.13077	-2.20401
-1.89454	0.080694
-3.21444	2.47016
-1.17543	1.90587
-1.17688	-1.90345
-1.03086	-0.538281
-1.86119	0.459993
-1.5006	-0.605167
-2.6144	-0.0132873
-0.790293	3.61785
-0.784188	-1.96993
-1.63043	-2.10962
-1.38282	0.87973
0.40824	-0.733915
-1.9608	-0.0420508
7.38e-06	0.754306
-3.06486	-1.74435
-0.876167	-1.29867
-0.637899	-1.06983
-3.18645	1.20652
-0.782731	-0.213485
-0.692884	-0.767327
-1.1899	-0.91662
-2.03716	-0.619942
-0.0308769	-0.544842
-2.28313	0.180423
7.38e-06	-1.42224
-1.29423	3.14153
-1.24293	4.23792
-2.07076	-0.609459
-1.34211	-0.158309
-2.87973	-0.705872
-2.35652	2.1031
-2.98698	-0.660128
-1.21892	0.724993
-2.89143	-1.44414
-2.53018	0.769486
-2.44038	0.642077
-2.53217	-0.828337
-2.35712	-1.79253
-1.90308	-0.919291
-1.92609	0.090712
-0.764204	-0.614357
-0.402622	-1.19479
-2.83349	1.38167
-2.17416	0.650555
0.0521201	-1.28292
-3.69219	-0.254289
0.113018	-0.234473
-1.37468	2.72435
0.357036	-0.696337
-0.901912	-2.15039
-2.51223	-0.456737
-0.234014	0.123939
0.416638	1.60845
-2.30151	-0.894874
-2.7637	-0.0155053
-2.07589	1.51218
-2.33162	-1.66606
-1.24953	-1.025
-1.95468	-0.398311
-2.07099	1.63093
-2.30514	-0.988135
-2.74847	0.359665
-2.76988	-0.00238734
-1.7086	-0.732928
-2.84024	0.35936
-0.766267	-0.816326
-1.3537	0.226664
0.707193	-1.14997
-0.627468	-0.314324
-0.946584	0.00823051
0.71373	-1.41224
-1.21472	-1.20975
-1.73457	-1.47096
-2.19382	0.622096
-1.13991	-1.02596
-0.955242	-0.297501
-0.952083	-0.576305
-1.24279	-1.59285
-3.22185	-1.45748
-2.11823	-0.348777
-1.48142	-1.11664
-0.76022	1.15267
-2.61863	0.0666296
-1.10547	0.670766
-0.582021	1.76948
0.0413902	0.621478
-0.207507	-0.879761
-3.68989	-1.88462
-1.30342	-1.00237
-2.23529	-1.42187
-2.17258	0.436126
-0.597324	-0.394059
-2.29493	1.31035
0.380204	-1.47604
-1.39199	0.845398
-2.91086	-0.559295
-2.70104	-0.830273
-2.04161	4.22183
-0.420218	0.113882
-2.0574	-0.52918
-0.275047	0.565854
-0.362324	0.0720617
-0.693137	0.154942
-0.784302	1.2194
-1.38369	0.950311
-1.40746	-0.229096
-2.31684	2.82333
-1.68192	-0.664617
0.240147	0.177581
0.138858	-2.12202
-1.85076	-0.494888
-0.0682482	-1.15765
-2.01558	0.194524
-3.38827	1.28756
-0.784715	0.0130545
0.0545314	-2.06012
-1.44218	-0.465766
-1.54691	0.295611
-0.436731	-0.532756
-1.50031	-1.45589
-1.7257	0.541347
-7.2e-06	0.20911
0.607805	0.946422
-0.0988198	-0.134794
-1.4432	-3.1541
-2.98431	-0.702779
0.0742744	0.657445
-1.55825	-1.59883
-1.58648	0.115824
0.597868	-0.858245
-1.01588	-0.951797
-0.429952	0.359575
-1.28952	-0.700617
-2.47932	-0.69889
-0.702872	0.0068593
-1.43212	-0.954507
-2.22208	1.07573
-0.780751	1.94061
-0.151257	-1.11149
-0.49215	-0.297329
-0.725035	1.48217
-2.48484	-1.63146
-2.45001	3.80829
-1.86967	0.980357
-0.68917	-3.26383
-3.39834	-0.767975
-2.40868	-0.704913
-2.00781	-0.330055
-1.6568	-0.200212
-2.574	0.855275
-2.24801	-2.06309
-2.284	-1.50505
-2.1037	0.255214
-0.649969	1.08748
-0.563834	-0.153264
-1.74931	-0.316449
-0.297178	-0.233407
-0.387216	0.774337
-1.26692	1.34791
-1.50855	-0.186607
-1.48558	-1.64866
-2.85481	-0.0987335
-2.04448	0.549188
0.192685	-1.22188
-2.08089	0.303891
-1.83436	-0.141776
0.167716	0.136964
-0.84187	-0.686108
-2.58999	0.279467
-0.208288	0.249484
-0.277384	-0.558066
-2.97716	-1.23281
-1.86337	-0.220157
-1.41857	2.80218
-2.92686	0.137396
-2.13299	-1.39214
-1.17122	-0.457245
-1.08694	-0.247475
-0.766231	0.402921
0	-0.609438
-0.772286	0.503859
-0.987863	0.169305
0.244852	-0.211537
-1.2352	-0.879933
-1.9458	0.797538
0	0.971511
-2.13019	-1.00112
-1.43526	1.02244
0.222762	0.0952037
-0.564126	0.0819285
-2.50864	-1.4955
-2.61275	0.125744
-0.713332	-0.503247
-2.76189	-0.213066
-0.860125	-4.51391
-2.92136	0.6806
0.626229	-3.09461
-3.67016	-0.328477
-1.15585	-2.32305
-1.96257	-0.703877
-0.687278	-0.293175
-1.18089	2.6858
-1.90911	1.74604
-2.67803	-0.246424
-0.990246	-0.195575
-0.983953	3.68332
-2.52924	0.74301
-1.09378	3.21536
0.160129	0.416809
-1.25995	-0.423701
-1.29675	0.216957
0.00827676	5.62657
-2.45058	0.351272
-3.23657	-1.49004
-0.764746	-0.675388
-2.6854	-0.823391
-0.566286	0.363227
-0.314499	-1.76995
-1.92409	3.47295
-2.05762	6.79661
-3.09017	-0.524522
-3.76778	-0.730196
-1.48601	-1.37132
-1.849	-0.33375
-1.9628	-0.197793
-0.449776	0.0997037
0.530622	-0.00324017
-0.204123	-0.57681
-1.70384	-0.736288
-2.0655	-0.027651
-0.0149177	-0.176437
-0.907459	0.0997343
-3.32067	-1.23625
-2.07167	0.849419
-1.32084	-0.111255
-2.02564	-0.195538
-0.749542	-0.125903
-0.869197	-1.27552
-2.10184	-0.82487
-2.2102	0.630997
-0.714449	0.434209
-0.568636	0.0336523
0.598793	1.61159
-2.02752	6.37058
-2.43919	-0.419744
-1.69311	0.205366
-2.13077	-0.334782
0.170261	-1.06342
-2.4389	0.0994451
-0.440492	0.00328818
-0.394128	-1.24783
-1.07236	0.55553
-0.686608	1.09816
-0.456942	-0.233713
-1.58177	-0.589302
-1.81529	0.0345974
-2.47782	0.61796
-0.999205	-0.435532
-1.21467	0.727821
0.539322	-1.81673
-2.40248	0.632273
-2.00107	-0.671915
-0.323509	2.66876
-0.0498966	-1.44832
-1.51795	-0.840214
-2.53114	-1.41813
-0.965214	-0.734992
-1.25363	-0.561527
-1.11468	0.267243
-2.97797	1.50706
0.169483	0.363227
0.227894	2.00158
-2.61759	-0.280606
-0.886966	-0.170548
-1.11427	-0.274572
-2.72089	-0.984643
-1.88772	4.27447
-2.07076	2.50038
-1.70251	1.03263
-1.7538	-0.768184
-2.12391	0.581337
0.0612011	-1.39639
-1.45627	-0.850006
-0.802671	-0.193195
-0.0525669	-2.2044
-1.77782	2.02151
-2.73778	-0.334437
0.823521	0.0478515
-2.19649	0.264589
-2.37616	-0.619462
-2.22113	0.662989
-0.357903	-1.16288
-2.15204	-0.219045
-0.29243	-4.29845
-2.72165	-2.57356
-3.33691	0.0753442
-0.30001	-0.0752606
0.213148	0.205272
-1.78268	-0.734805
-1.34545	-0.401139
-0.0443157	-1.08824
-1.14162	-2.64357
-1.2458	1.23213
-2.47545	-0.21591
-2.21336	-1.17263
-3.48024	0.0138282
-0.867589	-0.52999
-1.14082	-0.651827
0.154186	1.4455
-0.184945	0.118719
-0.880152	-0.705559
-1.10246	-1.96065
-2.00011	0.0494635
-0.169738	-0.376017
-0.472356	-1.35207
-1.15833	-1.02703
-2.27408	0.933911
-1.92872	2.66323
-3.68711	-0.265314
-0.187416	-0.172249
-0.52287	1.12173
-0.772267	-0.975706
-2.47782	-1.13708
-2.93828	-1.62174
-1.70219	-0.227733
-1.53737	0.204431
-0.49341	0.452228
-0.468667	-0.598218
-0.549591	0.332804
-1.60166	2.52114
-2.62028	-0.162026
-0.886878	0.352622
-0.0962222	0.804661
-1.921	-1.36339
-1.80129	1.30428
-2.43656	-0.493517
-3.02384	1.21396
-1.56391	0.12649
0.361216	0.286563
0.492374	-0.0737751
-0.24171	-2.01275
-0.406026	0.935906
-2.15732	-0.858858
-2.33295	-0.687275
-2.59339	1.56253
-2.41543	-0.735602
0.398246	0.9077
-2.02539	0.172278
0	0.39991
-0.438898	-0.0494521
0.845689	-0.661631
-0.799447	-0.625957
-2.23826	0.577699
0.0681909	0.11661
-1.94047	3.29738
-1.95539	-1.85668
-2.09144	0.272784
-1.46765	-1.57862
-2.19081	-0.0415531
-2.3126	1.29972
-0.121328	-0.54571
-1.05061	-0.942201
-2.1644	-2.33933
-1.03938	0.0360035
-3.07663	-0.122503
-0.544023	-0.645714
-0.215388	-1.74166
-0.0416126	1.06576
-1.77135	0.391997
-1.48128	-2.88805
0.439022	-1.70291
-1.22487	1.19967
-2.34674	-0.394183
-1.37878	-0.413497
-2.55463	1.85348
-0.736148	0.274555
-2.75696	0.0764104
-0.70924	1.83375
-2.49113	-1.31579
-2.63884	-0.314318
-0.923286	2.30007
-2.36582	0.773037
-1.71478	0.316502
0.885788	0.791401
-2.98803	-1.76993
-0.613451	0.350293
-0.828415	-0.0535149
-0.128941	1.03761
-2.82681	-1.13024
-1	-1.10381
-2.56916	-0.148824
-2.50557	0.0678774
-2.29914	-1.76984
-0.9731	0.0191064
-1.86631	-0.222719
-1.4577	3.38589
-0.538349	-0.0106133
-1.93318	-1.74791
-0.809734	-0.905669
-1.91035	0.517887
0.137054	-0.650678
-2.24282	2.04753
-0.894471	0.123477
-3.25863	-1.34615
0.333972	2.57775
-0.946268	0.790204
-0.951627	3.24351
-2.85424	-1.76499
-1.83955	0.655328
-1.35557	0.00418656
0.363601	-0.596993
0.172073	-0.882451
-1.23405	-0.495197
-2.63827	2.07137
-1.04244	0.512639
-2.58106	0.165154
0.187975	-0.842504
-0.394055	1.44765
-1.95312	0.20999
-2.89709	2.64791
-1.74156	1.08545
-0.528767	-1.02919
-3.27939	-0.381631
-2.83751	0.509047
-3.22185	0.119075
-1.22588	-0.397849
-2.27275	1.35649
-3.10583	-0.252184
-1.68728	-0.647587
-1.00436	-0.42822
-1.52477	-1.01975
-3.13234	0.55872
-2.06587	-1.28598
-2.06258	-1.10822
-2.05522	-0.865207
-0.950194	-1.26743
-3.17134	-1.16565
-2.2136	-0.302312
-2.16685	-0.560492
-0.873675	-0.418943
-2.08128	0.415331
0.115506	-0.20248
-1.17755	2.36653
-2.00337	-0.742185
-2.37972	-1.62555
-0.140235	1.05294
-2.50455	-0.616813
-3.01288	0.277352
-1.28791	0.0467664
0.58333	-1.77186
-0.227885	-0.930802
-3.02658	-0.597295
-3.09726	0.180715
-0.438765	-0.833751
0.36548	0.609513

## Sheet: Figure 3b
logS true	logS predicted
-0.400578	-0.462313
0.394826	-1.49824
-1.22157	-3.42954
0.444042	-0.116776
0.243701	-0.171921
-0.468519	-1.20993
-2.82776	-1.81324
-0.921292	-0.866035
0.337495	-1.10467
-2.01655	-1.74411
-1.43615	-0.00731649
-0.459237	-0.771969
-1.96388	-2.16475
-1.06998	-0.64764
-0.826522	-1.27599
-0.420206	-1.1331
-2.67354	-1.72333
-0.258535	-0.491625
-1.02198	-1.14977
-1.11636	-2.54637
-2.29296	-0.857709
-0.0859962	-0.223771
-1.55336	0.0582856
-0.902823	-0.959693
-1.14388	-0.972508
-1.54026	-2.51249
-1.88606	-1.06704
-2.34816	-1.98684
-1.11654	-1.13409
0.0751762	-0.0430461
-2.64193	-2.26963
-2.04576	-1.10705
-0.244127	-0.00894529
-0.949847	-1.67419
-0.69945	-1.30113
-1.28441	-1.20682
-2.26761	-1.08043
-1.29795	-1.24654
0.00684975	-1.64276
-1.42045	-0.712061
-2.73369	-1.74283
-0.704649	-1.66973
-1.3161	-0.939901
-1.99599	-1.08198
-0.188065	-0.16114
-0.0292004	0.374361
0.802945	1.04756
0.0721218	-0.480048
0.29036	-0.512885
-0.75173	-0.364269
-2.00458	-1.51421
0.142254	-3.11992
-3.29719	-2.51036
-1.01646	-0.830113
-2.84387	-0.716119
-1.17034	-1.39933
-0.413888	-0.58624
0.79685	0.194151
-1.90742	-1.35587
-0.439803	-0.234326
0.0356338	-1.61929
-1.09745	-2.24248
-1.48574	-1.86363
0.359498	0.462506
-1.86366	-1.41986
-1.37141	-1.04618
-2.28376	-0.988175
-1.10552	-0.255524
-0.485005	0.0401043
0.0560472	0.14616
-0.501439	-0.680284
-1.84228	-2.0583
-0.958964	-1.4185
0.412228	0.391802
-2.64185	-1.82705
0.116483	0.300312
-2.48946	-2.44184
-2.05224	0.265727
-1.6279	-0.780587
-1.55285	-3.46558
-1.73534	-1.73324
0.643456	-0.54051
-0.81695	-2.05107
-0.76063	-1.1289
-1.67282	-1.43105
-2.50472	-1.06134
-1.16319	-1.26164
-1.91686	-1.5
-0.929049	-1.13945
-0.782235	-0.228444
-2.1727	-1.38675
-2.05411	-1.1375
-0.16711	-0.654132
-2.02847	-2.06103
-1.62309	-1.09002
-0.463122	-1.00685
0.274707	-0.224695
0.258613	0.161712
-2.91426	-1.13178
-0.792311	-2.31966
-1.66056	-0.901819
-0.981287	-1.10577
-0.228398	-0.0264602
-0.616931	-0.713214
-1.89911	-0.685673
-1.94323	-0.820795
-1.61389	-1.08
-3.08802	-2.77857
0.839848	0.306556
0.130638	-0.704842
-2.61979	-2.37321
-0.467726	-0.980984
-0.486721	-2.8472
-1.05257	-0.87835
-0.671145	-0.941758
-2.3872	-1.80389
0.296557	-1.69572
-0.757114	-1.3407
-1.7896	-0.673615
-1.00229	-1.65528
0.763515	0.566336
0.273335	-1.73515
-0.41557	-1.19257
-0.635149	-0.210826
-2.61463	-0.808126
0.424179	0.186953
-2.2778	-1.73645
-0.0734513	-0.678377
-0.493388	-0.98913
-1.74561	-1.17045
-0.759831	-2.17185
-0.294172	-1.25372
0.247301	0.275953
-0.731952	-1.29581
-2.26553	-1.85786
-0.0450851	-0.552897
0.327632	0.251665
0.494803	-1.80672
-0.0953884	-0.703909
-1.23236	-0.866668
-0.0220279	-0.543266
-0.136174	0.269414
-0.369067	-0.172777
-1.90024	-1.87024
-1.90666	-0.868618
0.129779	-0.378655
-0.200475	-0.61052
0.389158	-0.405199
0.0270205	-0.540532
-1.86328	-2.22571
-0.0389715	-0.574019
-1.13019	-0.58496
-1.85435	-1.77083
-1.33725	-1.19803
-1.15597	-2.43411
-0.537602	-0.852113
-1.27261	-1.59791
0.440247	-0.112263
-1.23102	-2.07874
-0.653656	-0.822808
-0.184546	-1.1716
-1.1035	-0.674343
0.277741	-1.06282
-1.94727	-0.758595
0.588546	-0.0160131
-0.519356	-1.3602
-1.35809	-2.17731
-0.516019	0.145938
-0.915793	-0.443743
0.0879087	-0.463367
0.246296	0.340285
-0.369151	-1.581
-1.64296	-0.845268
0.456469	-0.118941
-0.135581	-0.627729
-0.918843	-1.52395
-0.245513	-0.88575
-0.235202	-0.299725
0.857484	0.46848
-2.58528	-0.865905
-0.487934	-1.06875
-1.94811	-1.69287
-1.65838	-0.687941
0.35853	-1.35707
-1.09735	-1.33253
-1.65968	-1.4426
-1.49923	-0.349525
-1.30213	-0.587056
-1.6006	-1.52619
0.534039	0.536558
0.430178	0.378894
0.175106	-0.711149
-1.72255	0.657713
-2.67611	-1.37871
-2.40372	-2.05779
-1.38829	-0.136795
-0.69897	-0.582009
-1.20712	-2.0047
-0.906579	-0.829347
0.204247	0.0435865
-0.667569	-0.192886
-0.936436	-1.5088
-0.878292	-5.23016
-1.37873	-1.02082
-1.95463	-1.93885
-1.65758	-1.45607
-0.943036	-0.813192
-2.58712	-2.29882
-1.75939	-1.30643
0.77565	0.0608694
-0.68525	-0.45493
-0.16743	0.0253967
0.547763	0.183921
-2.00404	-1.70648
-1.55887	-1.31084
-2.16369	-1.35954
0.231558	-0.77481
-0.285321	-0.781205
-0.154775	-0.74539
-2.77018	-1.2242
0.291735	-0.0594169
-2.95664	-2.73811
0.242728	0.345086
-0.250914	-0.551976
0.0586577	-0.114122
-1.3282	-1.20562
0.43377	0.460875
0.579982	0.180909
-1.27446	-0.915586
-1.91522	-0.654742
-0.262382	-0.0634238
-0.303641	-0.177089
-1.45994	-2.31392
0.304933	-0.22284
0.337935	-0.390891
-1.68438	-1.11128
-0.401133	-1.00144
0.184891	-0.216826
0.470145	0.526463
-3.84155	-1.20698
-1.11675	-1.3912
-2.23583	-1.41876
-0.88364	-2.28992
-0.341621	-0.231214
-0.194785	0.142022
-1.49894	-1.12877
-2.45259	-2.17301
-0.136174	0.329594
-2.1377	-2.37609
-0.27473	-1.85067
-1.17079	-1.39066
-0.886055	-1.94524
-2.56734	-2.25526
-0.784023	-1.0165
-1.62881	-1.35589
0.259121	0.00916581
-1.67336	-0.940608
0.0170338	-0.240558
-0.680578	-1.21649
0.964032	0.0402103
-3.84716	-1.78053
-2.19081	-1.69596
-1.33052	-0.997865
-2.98723	-3.10413
-0.558544	-0.713975
-2.5738	-2.92015
0.99638	0.71538
-0.642191	-1.50237
-1.37174	-1.55926
-0.771354	-1.72992
0.513936	0.52668
-0.0597616	-0.95516
-1.66121	-0.884404
0.334814	-0.117398
-1.00053	-1.14215
-0.187865	-0.170306
-0.678053	-0.372525
-1.08783	-0.51128
-2.00883	-1.27768
0.495843	0.140836
-0.855332	-1.62103
-1.54976	-2.06969
-0.926618	-0.686135
-0.125835	-0.431874
0.194777	0.217566
-1.36119	-0.923162
-1.65765	-1.58073
0.584462	-0.395735
-1.61036	-0.799806
-0.800254	0.0668731
0.158363	-0.0780076
-1.23421	-1.08677
0.188218	-0.555673
-1.84316	-2.07724
-0.953518	-0.315646
-0.825313	-1.26129
0.384128	0.770675
-1.97366	-0.879943
-0.983385	-2.01592
-0.960686	-0.811347
-3.03808	-2.09554
-1.95242	-1.27141
-0.187865	-0.663657
-0.109372	-0.0248464
-1.71018	-0.779327
-1.50377	-0.0949782
-0.718857	-0.897084
-2.87238	-1.00364
0.48588	0.01948
-1.97772	-1.33105
-1.0478	-1.77554
-3.64237	-2.10421
0.184504	-0.171942
0.105205	-0.356536
-1.19382	-1.52838
-1.57861	-0.942881
-0.864231	-1.47408
-0.683335	-0.197339
-0.159574	0.107232
0.984338	0.594207
-2.02981	-1.20527
0.144794	-2.35698
0.684478	0.630254
-1.77647	-0.609548
-3.33208	-1.42299
0.171101	-1.67528
-0.885219	0.139705
-1.34269	-2.89938
-0.969402	-1.21093
-0.810589	-2.0403
-1.05816	-1.2988
-2.34814	-0.753603
0.43661	-1.01977
0.224356	-1.28008
-2.98818	-2.01756
0.117758	0.0853657
-0.399122	-0.742842
-0.405925	-1.73403
-0.0448942	-1.077
-0.911647	-0.294551
-0.270795	-0.590636
-0.25369	-1.19258
-0.259627	-1.02951
-3.3979	-0.233142
-0.84291	-0.894075
-0.0348096	-0.721845
-3.36838	-2.49728
-1.86813	-1.90383
-1.13981	-1.12777
-2.79588	-1.75178
-1.42429	-1.90933
-1.88121	-1.50257
-2.75636	-2.18875
-0.625153	-3.50179
-1.4316	-1.73438
-1.50755	-1.22362
-2.71352	-0.95024
-1.01951	-0.478101
-0.431798	-1.2843
-1.5988	-2.12354
0.64886	-0.796168
-1.55488	-0.704168
-0.376756	-1.39045
-2.18809	-1.41715
-1.40927	-1.41715
-3.81025	-0.715382
-0.942314	-2.05821
-2.03153	-1.78432
-2.9718	-1.05355
0.969157	-2.27939
-2.04215	-1.44773
0.260116	-0.549566
-3.22578	-1.01387
0.667218	-0.641263
0.060099	0.473542
-2.38051	-1.80727
-0.389334	0.6326
-0.757635	-1.53111
-1.56028	-2.02788
0.225964	-1.4331
-1.62904	-0.184141
-2.32571	-2.28592
0.0129264	-0.593912
0.0939251	-1.79963
-0.798837	-2.13407
-1.72125	-0.320257
-3.85993	-1.82814
-0.292462	-1.72668
-1.2216	-1.68175
-1.75719	-4.0637
0.534292	-0.917288
-0.92164	-1.5057
-1.28182	-0.744996
-1.07197	-0.611355
-1.21476	-2.13813
-2.55516	-0.0260807
-1.30358	-1.07412
-2.91737	0.0676185
-1.57469	-2.26114
-1.07109	-1.7977
-1.89921	-0.818182
-1.6978	-1.70415
-1.6803	-0.00814003
-1.9792	-1.71667
-2.16686	-0.911587
-0.992386	0.516685
-0.614688	-1.37957
-0.339592	0.136187
0.341264	-1.49122
-1.84564	-1.06384
-0.470607	-0.256926
-1.38923	-1.27466
-0.767429	-1.27466
-0.53746	-1.68164
-0.148741	-1.28166
-1.87363	-2.01635
-0.287862	-1.0571
-3.62593	-0.289175
-1.55164	-1.19107
-1.52287	-0.299744
-0.836325	-0.846308
0.113387	-1.10738
-1.43481	-0.82392
0.0286415	-0.582467
-0.779883	-0.450517
-3.03098	-0.955532
-0.863546	-0.955532
-0.602049	-1.04856
-1.21344	-1.89126
-1.71987	-0.0038629
-0.519907	-0.343041
-1.45805	-0.615522
-2.29715	-1.77903
-1.30723	-2.48913
-0.587374	-0.969577
-3.39079	-0.987047
0.646344	-1.04875
-1.58847	-1.08786
-1.69421	-2.16348
-3.19344	-0.7435
-1.02335	-1.11019
-1.24046	-1.61952
0.772431	-1.10678
-1.75514	-0.976303
-2.91426	-0.54115
-0.649781	0.1596
-1.35488	-2.58955
0.701737	-1.90031
-0.238434	-2.42374
-0.943597	-1.0171
-2.30953	0.226582
0.562155	-0.29069
0.720043	-1.02773
0.430728	-1.11724
0.205061	-0.660081
-2.4328	0.0529763
-0.733732	0.514166
-0.493942	-0.683265
-0.799674	-2.42868
-0.916775	-1.24311
-1.24238	-0.288554
-0.840479	-1.60579
-3.39725	-0.570828
-0.852074	-0.983357
-2.55202	-0.713437
-0.666544	-0.68102
0.426626	-0.463894
-0.647292	-1.71824
-3.44532	-1.89403
-3.84008	-0.358239
-0.892961	-1.15926
-0.940094	-1.81146
-0.465092	-2.01899
-1.52223	-2.56181
-0.907584	-1.80225
-0.421566	-0.405439
-2.42322	-1.84806
-1.08557	-1.84806
-0.261919	0.071674
-0.83536	-1.11711
-0.701577	-1.40751
-0.232009	-0.776792
-2.16703	-0.978467
-1.41488	-1.53959
-2.62515	-0.088002
-1.1496	-1.17988
-0.634718	-1.22267
-0.840965	-2.32905
-0.63828	-1.34702
-1.43538	-1.58353
-0.497994	-0.971204
-0.892984	-0.364751
-3.18354	-1.26619
-1.52333	-1.46842
-1.09577	-1.05527
-1.37516	-2.21813
-1.4048	-1.00115
-1.52291	-1.47873
-3.8243	-0.754389
-0.255545	-1.22142
0.313612	-2.99936
-0.569895	-1.72518
-0.13698	0.107789
0.185868	-1.04244
-2.61862	-0.654168
-0.310699	-1.51162
-0.0445315	-0.869857
-3.48623	-1.20704
-1.99832	-1.43087
-0.69807	-0.920206
-0.87646	-2.36031
-0.840526	-1.46704
-0.781209	-0.968833
-1.61574	-1.27159
-1.65679	-1.24396
-0.0660687	-1.30645
-1.03897	-1.85162
-1.58919	-1.53815
-0.484338	-1.53815
-1.90758	-0.620829
-0.718963	-0.45425
-0.413523	-1.06003
-1.32675	-1.06003
0.143056	-0.824595
-0.0768496	-1.05392
-1.685	-0.879933
-3.35702	-0.782432
-0.360639	-0.827
-0.646538	-1.29311
-1.92498	-1.14255
-0.771635	-2.00111
-0.476427	-1.60594
0.0295869	-1.56869
-0.917902	-1.53059
-0.618734	-1.04755
-1.62465	0.114888
-2.94638	-1.04614
-1.32936	-1.19469
-3.92866	-1.82579
-3.15086	-1.69504
-0.194328	-0.75742
-1.99998	-0.888351
-1.6168	-3.04432
-0.24585	-0.540444
-1.429	-0.359388
0	-1.5808
-1.60739	-1.26253
-0.830063	-1.13805
-0.476208	-0.221827
-0.469843	-1.94927
-0.48209	0.451311
-0.778874	-1.67689
-2.36899	-1.81399
-0.768893	-0.562912
-0.392769	-1.96243
-1.60265	-1.70274
0.0157866	-1.11988
-0.372645	-1.04338
0.105388	-0.117593
-0.246766	-1.07447
0.774785	-1.07447
-2.30102	-0.714202
-0.907224	-0.273522
-1.51536	-0.614343
-2.29567	-2.69872
0.5123	-1.18609
-1.61751	-1.87273
-3.27193	-1.60427
-1.36035	-1.12615
-1.70097	-0.72361
-1.05774	-0.965523
-1.77865	-0.902612
-0.655229	-2.00684
-2.02522	-0.895107
-0.00936079	-0.66239
-1.59983	-0.801852
-0.349532	-1.9291
-1.62244	-1.58275
-2.06677	-1.23954
-0.324273	-1.68573
-1.01676	-0.0974028
-0.554509	-1.39136
-1.72333	-0.14762
0.464896	-1.84406
-0.035717	-1.33855
0.371768	-2.06941
-0.773764	-0.511291
-1.37416	-1.09447
-1.7686	-1.05582
-0.74891	-1.68465
-2.08451	-2.1421
-1.90881	-1.6188
-1.78943	-0.341673
-1.83793	-1.02874
-0.211018	-1.93867
-3.16452	-2.03489
-1.48824	-1.01437
0.685732	-1.17346
-0.568646	-1.97194
-0.282011	-1.42959
0.233183	-1.52352
-0.779676	-0.571506
0.342224	-0.549916
-0.908581	-0.374101
0.344821	-1.83467
0.0288997	-0.288868
0.494044	-0.684726
-0.286505	-0.500483
-1.11918	-0.500483
-1.40893	-0.316347
-0.774933	-1.26171
0.0492384	-0.274858
-2.76921	-2.09201
-3.03526	-0.460601
-1.416	-0.512696
-0.595103	-0.867479
-0.175448	-2.16845
-1.84352	-1.26992
-1.93004	-0.832649
-1.8813	-0.815215
-1.7709	-0.815215
-3.00909	-1.65647
-1.6413	-1.42045
-0.516389	-0.881647
-2.09544	-1.63361
-0.703421	-1.4544
-1.43566	-0.777808
-0.862736	-2.32658
-1.77131	-1.12009
-0.245257	-0.723349
-1.36414	-0.410029
-0.156504	-1.6136
-0.0634517	-1.0991
-0.427467	-0.947367
-3.71383	-0.928588
-1.09864	-1.13163
-0.187076	-1.31392
-3.33453	-1.45573
-0.521515	-1.81017
-1.13802	-2.05278
0.331422	-1.79023
-0.537254	-0.201949
-0.610831	-0.416282
-1.129	-0.322766
-2.76029	-0.384005
-2.50627	-0.201107
-1.37451	-0.862758
-1.08813	-1.47649
-2.36908	-0.672327
-2.74202	-0.921951
-1.76956	-1.20343
-1.25179	-0.656328
-1.09576	-1.33159
-0.508019	-1.25995
-0.812317	-1.00547
0.665551	-1.35314
-3.3267	-1.46913
-2.12657	-0.451243
-0.126108	-1.10497
-2.23709	-0.846627
-1.65759	-2.13211
-0.238419	-0.105524
-1.95511	-1.3364
-1.07628	-0.85031
0.390657	-1.8042
-0.498645	-1.88123
0.474654	-0.58262
-1.6038	-0.345085
-3.39848	-0.365225
-1.1549	-0.111386
-0.807837	-1.28601
-0.730469	-1.39446
-1.24412	-0.823547
-1.10946	-0.660314
-2.49988	-1.19413
0.477141	-0.578733
-2.47043	-0.539293
-1.26521	-0.832445
0.907741	-1.20184
-0.498904	-0.492913
-0.231657	-0.697846
-0.888565	-0.941468
-1.50794	-1.67363
0.365337	-0.939165
-2.97828	-0.939165
-1.30776	-1.21482
-3.30144	-0.353338
-0.497968	-1.99132
-1.70289	-0.223756
-1.11514	-2.19335
-1.07981	-1.14675
-3.46588	-0.863477
-2.40102	-0.560303
-3.03092	-0.679927
-0.38723	-2.65831
0.322319	-1.11882
-2.14113	-2.05309
-0.313006	0.0787214
-3.5234	-0.203937
-0.654768	-2.64954
-0.116526	-0.646967
-1.08336	-1.84254
-1.00572	-2.29938
-0.568638	-0.67079
-2.33305	-0.898481
-3.65258	-0.825621
-0.984365	-1.05812
-0.407256	-0.907373
0.911333	-1.23201
-1.02613	-0.925963
-2.16249	-1.85725
-0.445796	-0.145668
-1.14446	-0.170763
0.732112	-1.76061
-1.81536	-1.87877
-2.16416	-0.228103
-3.78955	0.685387
-2.32716	-1.55513
-0.138628	-1.76669
0.215502	-2.35321
-2.12289	-2.2286
-1.77234	-0.256754
0.0894748	-0.775061
-2.8239	-0.878774
-2.1108	-3.13388
-1.4456	-1.15783
0.408413	-2.11773
-2.49357	-1.08303
-1.83088	-0.831226
-1.41676	-2.82604
-0.164919	-0.341845
-0.277684	-1.93398
-1.48279	-1.03941
-2.06048	-1.76912
-1.29024	-0.817484
-0.711485	-0.248222
-0.634478	-1.608
-2.23089	-1.40589
-0.528664	-1.18586
-3.85548	-1.24698
-1.96994	-1.20877
-2.67354	-3.72494
-1.1135	-1.46376
-0.0327802	-0.62362
-2.85178	-0.604886
-2.75747	-2.40742
-1.32529	-1.10426
-3.14717	-0.993658
-2.27955	-1.01289
-2.9402	-1.95218
-0.364171	-0.482787
-2.07117	-1.39158
-1.67474	-0.9684
-0.715025	-1.99543
-1.92767	-1.72732
-2.12146	-1.79992
-2.3349	-0.715849
-1.84107	-0.412983
-1.75245	-1.95012
-2.02645	-2.21788
-2.04408	-1.75609
-2.28727	-0.858159
-2.50074	-2.06041
-3.82391	-0.822005
-1.8845	-1.18959
-0.338962	-1.69241
-1.28973	-0.43591
-3.62709	-1.70682
-2.05762	-1.89791
-1.12401	-1.63967
-0.270814	-0.582945
-0.298152	-1.52991
-2.5795	-1.234
-2.5574	-0.77364
-0.456474	-0.977245
-3.04218	-1.11901
-1.06462	-1.6147
0.13411	-2.60395
-1.97143	-0.280338
-0.48248	-1.84723
-1.40301	-1.08667
-0.360674	0.0920455
-1.82308	-0.286749
-2.67803	-0.927375
-0.123006	-2.35679
-1.48391	0.318962
0.150533	-3.48554
-1.91721	-1.9769
-1.85494	0.408312
-1.54764	-1.58691
-2.71007	-0.945116
-1.75639	-1.81997
-0.814263	-0.884139
0.557583	-1.02584
-1.85744	-2.14194
0.202104	-1.18378
-2.12911	-0.460592
-0.477535	-0.440715
-1.85086	-0.45335
-2.54289	0.0528903
-0.156767	-0.613302
0.972403	-2.93425
-3.31786	-1.01983
-1.30132	-0.568066
-1.5103	-0.336636
-1.06674	0.666152
-0.522889	-1.35094
-0.433879	-0.886918
-2.31658	-1.38116
-2.88612	-1.67374
-1.753	0.146075
-1.3991	-0.357867
0.161805	-1.59879
0.0909932	-2.43593
-1.10157	-2.51278
-1.24861	-0.458836
-0.241601	-1.56242
-1.11385	-0.88711
0.0722037	-1.8883
-2.20845	-1.46961
-0.250254	-0.831904
-1.66334	-1.00231
-2.50587	-0.795891
-1.54136	-1.36387
-0.730356	0.0844443
0.225767	-1.79207
-1.19954	-2.41441
-2.02013	-2.41615
-2.79124	-0.0865798
-2.19605	0.257096
-2.76919	-0.813294
-3.69898	-0.963889
-2.15093	-0.768375
-1.13077	-3.34841
-1.89454	-1.48118
-3.21444	-2.64405
-1.17543	-1.024
-1.17688	-1.22805
-1.03086	-1.9522
-1.86119	-1.36737
-1.5006	-0.786708
-2.6144	-1.01428
-0.790293	-1.48884
-0.784188	-1.20241
-1.63043	-0.213388
-1.38282	-2.28756
0.40824	-0.831273
-1.9608	-1.36098
7.38e-06	-1.71839
-3.06486	-1.35727
-0.876167	0.561542
-0.637899	-0.999832
-3.18645	0.0716974
-0.782731	-1.87694
-0.692884	-1.74448
-1.1899	-3.04538
-2.03716	-2.27905
-0.0308769	-1.42035
-2.28313	-0.911533
7.38e-06	-0.310823
-1.29423	-2.03525
-1.24293	-0.654512
-2.07076	-0.585799
-1.34211	0.242702
-2.87973	-1.62347
-2.35652	-1.27955
-2.98698	-1.44924
-1.21892	-0.481738
-2.89143	-1.33323
-2.53018	-1.99033
-2.44038	-1.95486
-2.53217	-0.451257
-2.35712	-1.06325
-1.90308	-1.78604
-1.92609	-1.49614
-0.764204	-1.6466
-0.402622	-0.773595
-2.83349	-1.56338
-2.17416	-0.454253
0.0521201	-0.955436
-3.69219	-0.101343
0.113018	-2.02816
-1.37468	-2.03592
0.357036	0.172728
-0.901912	-1.76067
-2.51223	-0.453436
-0.234014	-1.03227
0.416638	-0.391487
-2.30151	-1.71308
-2.7637	-1.61278
-2.07589	-0.878391
-2.33162	0.800573
-1.24953	-2.10737
-1.95468	-1.37533
-2.07099	-1.34009
-2.30514	-1.89243
-2.74847	-1.83741
-2.76988	-1.68076
-1.7086	-1.34659
-2.84024	-2.44329
-0.766267	-0.282562
-1.3537	-1.44796
0.707193	-0.913841
-0.627468	-2.12221
-0.946584	-0.239485
0.71373	-1.11596
-1.21472	-0.703315
-1.73457	-0.0743965
-2.19382	-1.80595
-1.13991	-0.263918
-0.955242	-1.13516
-0.952083	-1.37311
-1.24279	-1.95361
-3.22185	-0.683287
-2.11823	-2.34727
-1.48142	-1.43225
-0.76022	-0.774431
-2.61863	-1.70701
-1.10547	-0.835278
-0.582021	-1.75763
0.0413902	-1.20623
-0.207507	-2.18467
-3.68989	-0.816374
-1.30342	-0.197232
-2.23529	-0.853545
-2.17258	-0.830975
-0.597324	-2.13278
-2.29493	-1.71201
0.380204	-1.70528
-1.39199	-0.809306
-2.91086	-0.968248
-2.70104	-2.15082
-2.04161	-1.10644
-0.420218	-1.17081
-2.0574	-1.72138
-0.275047	-1.09986
-0.362324	-0.936594
-0.693137	-3.44539
-0.784302	-1.89245
-1.38369	-3.72718
-1.40746	-0.967114
-2.31684	-0.528433
-1.68192	-0.736239
0.240147	-1.91542
0.138858	-0.625108
-1.85076	-0.917968
-0.0682482	-3.7116
-2.01558	-2.46148
-3.38827	0.0680766
-0.784715	-3.40338
0.0545314	-2.01729
-1.44218	-1.47823
-1.54691	-1.45866
-0.436731	-1.65794
-1.50031	-0.868894
-1.7257	-1.3773
-7.2e-06	-0.843465
0.607805	-0.339438
-0.0988198	-0.458246
-1.4432	-1.09419
-2.98431	0.306411
0.0742744	-0.869536
-1.55825	-0.829328
-1.58648	-0.128644
0.597868	-1.27421
-1.01588	0.119215
-0.429952	-0.441186
-1.28952	-1.77417
-2.47932	0.240477
-0.702872	-1.03764
-1.43212	-0.354574
-2.22208	-0.347638
-0.780751	-0.721855
-0.151257	-1.61695
-0.49215	-1.00687
-0.725035	-0.352354
-2.48484	-1.18064
-2.45001	-0.30209
-1.86967	-1.29412
-0.68917	-0.938744
-3.39834	-0.655652
-2.40868	-2.13609
-2.00781	-2.05961
-1.6568	-0.669247
-2.574	-3.31864
-2.24801	-3.1908
-2.284	-0.842192
-2.1037	-1.43319
-0.649969	-1.9308
-0.563834	-1.19537
-1.74931	-1.80252
-0.297178	-2.06314
-0.387216	-1.17022
-1.26692	-1.1183
-1.50855	-1.70886
-1.48558	-1.68353
-2.85481	-0.963382
-2.04448	-0.348451
0.192685	-1.33784
-2.08089	-2.03124
-1.83436	-1.5606
0.167716	-1.55143
-0.84187	0.489285
-2.58999	-2.23218
-0.208288	-1.4502
-0.277384	-1.32556
-2.97716	-0.996084
-1.86337	-1.21879
-1.41857	-0.190807
-2.92686	-1.03491
-2.13299	-1.83664
-1.17122	-1.63065
-1.08694	-2.39906
-0.766231	-2.21786
0	-2.16025
-0.772286	-1.32118
-0.987863	-0.373427
0.244852	-0.683918
-1.2352	0.416646
-1.9458	-0.696399
0	-0.938307
-2.13019	-0.433162
-1.43526	-0.478049
0.222762	-0.822948
-0.564126	0.567954
-2.50864	-1.80442
-2.61275	-0.832221
-0.713332	-1.85628
-2.76189	-1.0421
-0.860125	-0.93882
-2.92136	-2.72254
0.626229	-1.55452
-3.67016	-1.26345
-1.15585	-0.674281
-1.96257	-4.44064
-0.687278	-0.575891
-1.18089	-1.55402
-1.90911	-1.47008
-2.67803	-1.31981
-0.990246	-0.59495
-0.983953	-1.27554
-2.52924	-1.82548
-1.09378	-1.80542
0.160129	-1.05809
-1.25995	-0.371053
-1.29675	-2.63367
0.00827676	-1.18707
-2.45058	-3.65436
-3.23657	-1.08995
-0.764746	-1.34718
-2.6854	-0.0723849
-0.566286	-1.11271
-0.314499	-2.22399
-1.92409	-2.3423
-2.05762	-1.1265
-3.09017	-0.0873515
-3.76778	-1.62815
-1.48601	-2.50801
-1.849	-1.41594
-1.9628	-2.10642
-0.449776	-1.77682
0.530622	-0.968679
-0.204123	-1.99732
-1.70384	-1.72673
-2.0655	-1.16407
-0.0149177	0.366485
-0.907459	-0.987899
-3.32067	-0.623666
-2.07167	-2.19796
-1.32084	-0.711632
-2.02564	-0.767926
-0.749542	-2.53951
-0.869197	-0.903749
-2.10184	-0.743062
-2.2102	-1.5667
-0.714449	-0.80347
-0.568636	-0.0606253
0.598793	-1.33046
-2.02752	-2.07698
-2.43919	-1.73747
-1.69311	-0.615992
-2.13077	-0.377557
0.170261	-0.29668
-2.4389	-2.23353
-0.440492	-0.674722
-0.394128	-2.37732
-1.07236	-0.88389
-0.686608	-2.93906
-0.456942	-0.288622
-1.58177	-1.33349
-1.81529	-2.34892
-2.47782	-0.378765
-0.999205	-1.78054
-1.21467	-2.7451
0.539322	-0.767002
-2.40248	-1.39433
-2.00107	-1.06477
-0.323509	-1.59637
-0.0498966	0.089764
-1.51795	-1.8623
-2.53114	-1.54926
-0.965214	-0.866961
-1.25363	-1.64175
-1.11468	-1.76383
-2.97797	-1.90918
0.169483	-0.910435
0.227894	-0.717291
-2.61759	-0.60584
-0.886966	-1.47237
-1.11427	0.3884
-2.72089	-2.41953
-1.88772	-1.01131
-2.07076	-1.62216
-1.70251	-1.2228
-1.7538	-2.13517
-2.12391	-2.27598
0.0612011	-1.30533
-1.45627	-0.922814
-0.802671	-0.132609
-0.0525669	-1.78923
-1.77782	-1.09772
-2.73778	0.267466
0.823521	-0.39456
-2.19649	-1.03161
-2.37616	-1.73511
-2.22113	-1.94789
-0.357903	-0.820249
-2.15204	-1.39078
-0.29243	-1.97083
-2.72165	-2.61973
-3.33691	-0.199962
-0.30001	-2.05211
0.213148	0.0536625
-1.78268	-1.44901
-1.34545	-1.61965
-0.0443157	-0.682545
-1.14162	-0.00144747
-1.2458	-1.44678
-2.47545	-0.340507
-2.21336	0.23637
-3.48024	-0.699984
-0.867589	-1.27138
-1.14082	-1.17203
0.154186	-1.31065
-0.184945	-1.01044
-0.880152	-0.637441
-1.10246	-0.653238
-2.00011	-0.683725
-0.169738	-0.0986318
-0.472356	-2.14701
-1.15833	-0.704934
-2.27408	-1.10064
-1.92872	0.461207
-3.68711	-1.08167
-0.187416	-1.18569
-0.52287	-1.58785
-0.772267	-1.81365
-2.47782	-1.00466
-2.93828	-0.24039
-1.70219	-0.771269
-1.53737	0.101785
-0.49341	-1.82254
-0.468667	-2.13974
-0.549591	-1.01027
-1.60166	-1.14819
-2.62028	-0.453117
-0.886878	-1.85736
-0.0962222	-0.782125
-1.921	-0.909831
-1.80129	-1.1564
-2.43656	-1.10094
-3.02384	-0.85791
-1.56391	-0.730874
0.361216	-0.299211
0.492374	-3.11967
-0.24171	-0.897343
-0.406026	-0.371964
-2.15732	-0.388408
-2.33295	-0.460667
-2.59339	-1.33276
-2.41543	-0.574734
0.398246	-1.59524
-2.02539	-1.36399
0	-1.49773
-0.438898	-0.951683
0.845689	0.149551
-0.799447	-0.614141
-2.23826	0.606432
0.0681909	-0.10621
-1.94047	0.0467177
-1.95539	-1.22565
-2.09144	-0.824488
-1.46765	-1.89415
-2.19081	-1.39179
-2.3126	-0.853264
-0.121328	-2.07464
-1.05061	-2.0613
-2.1644	-2.08756
-1.03938	-1.21194
-3.07663	-0.159332
-0.544023	-0.370899
-0.215388	-1.15561
-0.0416126	-1.20728
-1.77135	-2.86645
-1.48128	0.0728103
0.439022	-1.20484
-1.22487	-1.2666
-2.34674	-2.05585
-1.37878	-0.804807
-2.55463	0.644365
-0.736148	-1.39897
-2.75696	-1.69819
-0.70924	-0.817178
-2.49113	-1.28101
-2.63884	-0.347844
-0.923286	-2.13991
-2.36582	-1.63656
-1.71478	-1.69389
0.885788	-1.09029
-2.98803	-0.66003
-0.613451	-1.02717
-0.828415	-2.09618
-0.128941	-0.252375
-2.82681	-0.748202
-1	0.298368
-2.56916	-1.03417
-2.50557	-0.937956
-2.29914	-2.3093
-0.9731	-0.198133
-1.86631	-1.36943
-1.4577	-1.31314
-0.538349	-0.893498
-1.93318	-0.40234
-0.809734	-1.82956
-1.91035	-1.6876
0.137054	0.115889
-2.24282	-1.12006
-0.894471	-1.92106
-3.25863	-1.55821
0.333972	-0.660211
-0.946268	-2.02952
-0.951627	-0.493802
-2.85424	-0.914587
-1.83955	-0.385523
-1.35557	-1.60828
0.363601	-1.95469
0.172073	-0.910012
-1.23405	-1.20872
-2.63827	-2.46994
-1.04244	0.714917
-2.58106	-1.13256
0.187975	-1.44933
-0.394055	-1.51563
-1.95312	-1.36905
-2.89709	-0.695963
-1.74156	-1.56963
-0.528767	-0.702249
-3.27939	-1.54612
-2.83751	-0.328449
-3.22185	-1.977
-1.22588	-0.316871
-2.27275	-1.64155
-3.10583	-1.23274
-1.68728	-2.8594
-1.00436	-0.536555
-1.52477	-2.76471
-3.13234	-1.13575
-2.06587	-2.53416
-2.06258	-1.94651
-2.05522	-0.701792
-0.950194	-0.446184
-3.17134	-2.1629
-2.2136	-2.17071
-2.16685	-2.3243
-0.873675	-1.08497
-2.08128	-1.98244
0.115506	-1.0771
-1.17755	-2.26921
-2.00337	-0.795272
-2.37972	-1.01884
-0.140235	-0.989508
-2.50455	-1.93368
-3.01288	-0.938712
-1.28791	-1.16618
0.58333	-0.208484
-0.227885	-1.96084
-3.02658	-2.65788
-3.09726	-0.725129
-0.438765	0.049458
0.36548	-0.0951247
	-2.16823
	-2.55007
	-1.51134
	0.440016
	-0.659697
	-0.614754

## Sheet: Figure 3c
logS true	logS predicted
-0.400578	-0.965922
0.394826	-0.466255
-1.22157	-3.27144
0.444042	-0.0863934
0.243701	-0.0284445
-0.468519	-0.772198
-2.82776	-1.66669
-0.921292	-0.760999
0.337495	-1.02705
-2.01655	-1.73223
-1.43615	0.0626027
-0.459237	0.288627
-1.96388	-1.58172
-1.06998	0.0873973
-0.826522	-2.08416
-0.420206	-2.29049
-2.67354	-2.53435
-0.258535	-0.0790359
-1.02198	-0.649563
-1.11636	-2.46741
-2.29296	-2.09801
-0.0859962	-0.352197
-1.55336	-0.557358
-0.902823	-1.40173
-1.14388	-0.842995
-1.54026	-2.23589
-1.88606	-1.40037
-2.34816	-2.05236
-1.11654	-1.70991
0.0751762	-0.0686182
-2.64193	-2.98715
-2.04576	-0.689905
-0.244127	-0.647866
-0.949847	-2.06527
-0.69945	-0.396791
-1.28441	-1.234
-2.26761	-0.769776
-1.29795	-1.21526
0.00684975	-0.762897
-1.42045	-0.352325
-2.73369	-1.56091
-0.704649	-1.24147
-1.3161	0.0141994
-1.99599	-1.1047
-0.188065	-0.874634
-0.0292004	-0.607526
0.802945	0.539343
0.0721218	-0.297409
0.29036	-0.159651
-0.75173	-0.102328
-2.00458	-1.65448
0.142254	-1.51621
-3.29719	-3.11556
-1.01646	-0.462963
-2.84387	-0.433146
-1.17034	-1.56831
-0.413888	-1.13511
0.79685	0.0692726
-1.90742	-1.10291
-0.439803	-0.576164
0.0356338	-0.842739
-1.09745	-0.580543
-1.48574	-1.12631
0.359498	0.244039
-1.86366	-1.02245
-1.37141	-0.780608
-2.28376	-1.90006
-1.10552	-0.849107
-0.485005	0.131889
0.0560472	-0.266451
-0.501439	-0.328781
-1.84228	-1.40208
-0.958964	-1.33431
0.412228	-0.0502603
-2.64185	-1.40403
0.116483	-0.247055
-2.48946	-3.33014
-2.05224	0.615968
-1.6279	-0.205495
-1.55285	-2.90638
-1.73534	-2.21543
0.643456	-0.26317
-0.81695	-0.435506
-0.76063	-0.438756
-1.67282	-1.12196
-2.50472	-1.88909
-1.16319	-2.00338
-1.91686	-1.45399
-0.929049	-1.9754
-0.782235	-0.185925
-2.1727	-1.13511
-2.05411	-1.02658
-0.16711	-0.374584
-2.02847	-2.26238
-1.62309	-0.805903
-0.463122	-1.3008
0.274707	-0.0895684
0.258613	-0.0882404
-2.91426	-0.692881
-0.792311	-2.48382
-1.66056	-2.1172
-0.981287	-1.70926
-0.228398	-0.127506
-0.616931	-0.625597
-1.89911	-0.559807
-1.94323	-1.0592
-1.61389	-1.96051
-3.08802	-2.35389
0.839848	0.278659
0.130638	-0.0207242
-2.61979	-2.12893
-0.467726	-1.07082
-0.486721	-2.04895
-1.05257	-0.3928
-0.671145	-0.687678
-2.3872	-1.13207
0.296557	-1.5172
-0.757114	-1.20372
-1.7896	-1.85896
-1.00229	-1.04933
0.763515	0.305007
0.273335	-0.756018
-0.41557	-1.07036
-0.635149	-0.644888
-2.61463	-1.71059
0.424179	-0.0744166
-2.2778	-1.83983
-0.0734513	-0.962506
-0.493388	-0.00390458
-1.74561	-1.93774
-0.759831	-0.0732521
-0.294172	-1.43289
0.247301	0.12199
-0.731952	-1.3385
-2.26553	-0.701646
-0.0450851	0.324649
0.327632	-0.159193
0.494803	-0.475535
-0.0953884	-0.446759
-1.23236	-2.16351
-0.0220279	-0.264663
-0.136174	-0.118596
-0.369067	0.617353
-1.90024	-1.72748
-1.90666	-1.40398
0.129779	-0.236728
-0.200475	-1.32583
0.389158	-0.150803
0.0270205	0.0987364
-1.86328	-1.44229
-0.0389715	0.0315672
-1.13019	-0.538951
-1.85435	-1.17593
-1.33725	-0.886975
-1.15597	-0.849318
-0.537602	-0.321863
-1.27261	-0.208316
0.440247	0.0193133
-1.23102	-0.436656
-0.653656	-0.706761
-0.184546	-0.838488
-1.1035	-0.164108
0.277741	-0.881021
-1.94727	-1.97893
0.588546	0.627886
-0.519356	-1.17349
-1.35809	-1.27395
-0.516019	-1.39511
-0.915793	-0.41581
0.0879087	-0.133355
0.246296	-1.57376
-0.369151	-1.82819
-1.64296	-1.86177
0.456469	0.200478
-0.135581	-0.598487
-0.918843	-1.27639
-0.245513	-1.60903
-0.235202	-0.865321
0.857484	-0.361585
-2.58528	-0.522421
-0.487934	-0.936717
-1.94811	-1.8557
-1.65838	-1.91131
0.35853	-0.590675
-1.09735	-1.55982
-1.65968	-0.935179
-1.49923	-0.498068
-1.30213	-1.32334
-1.6006	-1.54255
0.534039	0.442769
0.430178	0.521557
0.175106	-0.917551
-1.72255	-0.274261
-2.67611	-2.00099
-2.40372	-1.47064
-1.38829	-0.899696
-0.69897	-0.30717
-1.20712	-0.721904
-0.906579	-0.976473
0.204247	-0.137945
-0.667569	-1.13547
-0.936436	-1.72333
-0.878292	-3.07833
-1.37873	-1.94585
-1.95463	-0.727777
-1.65758	-0.67006
-0.943036	-0.293412
-2.58712	-1.45001
-1.75939	-2.02009
0.77565	-0.224669
-0.68525	-0.26907
-0.16743	-1.80502
0.547763	0.44145
-2.00404	-0.294154
-1.55887	-1.14476
-2.16369	-1.4286
0.231558	-0.426658
-0.285321	-0.359059
-0.154775	-1.06012
-2.77018	-1.60695
0.291735	-0.260446
-2.95664	-1.29603
0.242728	0.258023
-0.250914	-0.622253
0.0586577	-0.647855
-1.3282	-1.98767
0.43377	-0.947765
0.579982	0.244967
-1.27446	-1.88583
-1.91522	-0.071738
-0.262382	-0.0206504
-0.303641	-0.430403
-1.45994	-1.71684
0.304933	0.0266416
0.337935	0.298472
-1.68438	-2.38117
-0.401133	-0.119458
0.184891	0.21375
0.470145	0.557936
-3.84155	-1.98984
-1.11675	-0.333031
-2.23583	-0.952575
-0.88364	-1.48233
-0.341621	-0.860472
-0.194785	-0.436078
-1.49894	-0.440776
-2.45259	-2.83883
-0.136174	-0.378946
-2.1377	-1.7842
-0.27473	-1.28803
-1.17079	-2.03743
-0.886055	-1.41058
-2.56734	-2.38899
-0.784023	-1.99094
-1.62881	-1.85523
0.259121	-0.817426
-1.67336	-2.20809
0.0170338	-0.257973
-0.680578	-1.50797
0.964032	-0.0361063
-3.84716	-2.37618
-2.19081	-2.47766
-1.33052	-0.795559
-2.98723	-4.07327
-0.558544	-0.418485
-2.5738	-1.27859
0.99638	0.587333
-0.642191	-0.146267
-1.37174	-0.208507
-0.771354	-0.626256
0.513936	0.0849056
-0.0597616	-0.636545
-1.66121	-1.87356
0.334814	-0.146594
-1.00053	-0.94336
-0.187865	-0.252978
-0.678053	-0.265327
-1.08783	-0.113752
-2.00883	-2.21458
0.495843	-1.14329
-0.855332	-1.4785
-1.54976	-0.970673
-0.926618	-1.39031
-0.125835	-0.659459
0.194777	0.263676
-1.36119	-2.25096
-1.65765	-1.53542
0.584462	0.152524
-1.61036	-1.6272
-0.800254	-0.26298
0.158363	-0.157847
-1.23421	-1.43159
0.188218	-0.477132
-1.84316	-1.2816
-0.953518	-0.0801126
-0.825313	-1.51949
0.384128	0.502532
-1.97366	-0.957322
-0.983385	-1.3648
-0.960686	-1.21491
-3.03808	-1.78529
-1.95242	-1.99229
-0.187865	-0.614789
-0.109372	-0.188309
-1.71018	-1.13105
-1.50377	0.0392576
-0.718857	-1.19572
-2.87238	-2.07529
0.48588	0.0661133
-1.97772	-1.0713
-1.0478	-1.3595
-3.64237	-2.56644
0.184504	0.3877
0.105205	-0.393468
-1.19382	-0.471724
-1.57861	-1.88711
-0.864231	-0.704707
-0.683335	0.12072
-0.159574	-0.207477
0.984338	0.460591
-2.02981	-0.749802
0.144794	-1.8314
0.684478	0.354687
-1.77647	-0.707292
-3.33208	-1.12089
0.171101	-1.35222
-0.885219	0.215448
-1.34269	-3.83864
-0.969402	-0.264863
-0.810589	-0.99278
-1.05816	-0.492752
-2.34814	-0.47388
0.43661	-1.26554
0.224356	-0.39997
-2.98818	-1.8153
0.117758	-0.483287
-0.399122	-0.967925
-0.405925	-1.51615
-0.0448942	-0.462653
-0.911647	-1.71834
-0.270795	-0.619836
-0.25369	-0.389851
-0.259627	-0.819229
-3.3979	-0.253913
-0.84291	-0.389369
-0.0348096	-1.23065
-3.36838	-2.14437
-1.86813	-1.65316
-1.13981	-0.0106211
-2.79588	-0.992727
-1.42429	-1.53945
-1.88121	-0.665396
-2.75636	-3.01222
-0.625153	-3.47116
-1.4316	-1.12189
-1.50755	-0.812884
-2.71352	-0.388237
-1.01951	-0.395381
-0.431798	-1.28125
-1.5988	-1.68315
0.64886	-0.444745
-1.55488	0.192755
-0.376756	-0.928379
-2.18809	-0.872923
-1.40927	-0.90343
-3.81025	-1.10781
-0.942314	-1.77381
-2.03153	-1.41394
-2.9718	-1.31788
0.969157	-1.44259
-2.04215	-0.9926
0.260116	-0.526564
-3.22578	-1.22836
0.667218	-0.525691
0.060099	-0.219729
-2.38051	-2.43931
-0.389334	0.32945
-0.757635	-0.137048
-1.56028	-2.46868
0.225964	-0.686244
-1.62904	-0.608483
-2.32571	-2.135
0.0129264	0.0621129
0.0939251	-0.849651
-0.798837	-2.24176
-1.72125	-0.321181
-3.85993	-1.25632
-0.292462	-1.63468
-1.2216	-0.848853
-1.75719	-2.73238
0.534292	-0.56711
-0.92164	-1.48661
-1.28182	-0.81449
-1.07197	-0.957386
-1.21476	-1.16209
-2.55516	-0.542841
-1.30358	-0.792743
-2.91737	-0.404932
-1.57469	-1.40814
-1.07109	-1.35551
-1.89921	-0.72984
-1.6978	-1.81015
-1.6803	-0.597512
-1.9792	-2.21725
-2.16686	-0.67663
-0.992386	-0.225448
-0.614688	-1.93388
-0.339592	0.186419
0.341264	-0.41956
-1.84564	-1.85221
-0.470607	-0.138677
-1.38923	-0.78262
-0.767429	-0.785565
-0.53746	-1.48728
-0.148741	-0.556876
-1.87363	-2.17782
-0.287862	-0.79678
-3.62593	-0.441026
-1.55164	-1.21881
-1.52287	0.161005
-0.836325	-0.802149
0.113387	-0.873339
-1.43481	-0.195268
0.0286415	-0.144745
-0.779883	-0.900114
-3.03098	-0.868596
-0.863546	-0.899
-0.602049	-0.661682
-1.21344	-1.33604
-1.71987	-0.295395
-0.519907	-0.940542
-1.45805	-0.501283
-2.29715	-1.81893
-1.30723	-2.41512
-0.587374	-1.58258
-3.39079	-1.52284
0.646344	-0.566351
-1.58847	-0.78715
-1.69421	-1.7057
-3.19344	-0.290796
-1.02335	-0.62139
-1.24046	-1.90078
0.772431	-0.870581
-1.75514	-1.5367
-2.91426	-0.0952854
-0.649781	0.541013
-1.35488	-2.5481
0.701737	-1.07294
-0.238434	-1.65911
-0.943597	-0.383567
-2.30953	0.113936
0.562155	0.0907635
0.720043	-0.529601
0.430728	-1.16118
0.205061	-0.799727
-2.4328	0.277696
-0.733732	0.114817
-0.493942	-0.684088
-0.799674	-2.02614
-0.916775	-1.69795
-1.24238	0.0190761
-0.840479	-1.3613
-3.39725	-0.399237
-0.852074	-0.154257
-2.55202	-0.903408
-0.666544	-1.02189
0.426626	0.33894
-0.647292	-1.33055
-3.44532	-2.27188
-3.84008	-1.12782
-0.892961	-1.00669
-0.940094	-1.2791
-0.465092	-2.11489
-1.52223	-2.03887
-0.907584	-1.61261
-0.421566	-0.535634
-2.42322	-0.843866
-1.08557	-1.01929
-0.261919	-0.108566
-0.83536	-1.16049
-0.701577	-1.27994
-0.232009	-0.987653
-2.16703	-0.371649
-1.41488	-0.261334
-2.62515	-0.557344
-1.1496	-1.40525
-0.634718	-0.275537
-0.840965	-1.34046
-0.63828	-0.797836
-1.43538	-1.44391
-0.497994	-0.879182
-0.892984	-0.705124
-3.18354	-1.55747
-1.52333	-0.778545
-1.09577	-0.431848
-1.37516	-2.36055
-1.4048	-0.593831
-1.52291	-0.905099
-3.8243	-0.339939
-0.255545	-0.563004
0.313612	-2.15161
-0.569895	-1.17264
-0.13698	-0.653984
0.185868	-1.2327
-2.61862	-0.826561
-0.310699	-1.01414
-0.0445315	-0.285116
-3.48623	-0.175815
-1.99832	-1.43863
-0.69807	-0.671469
-0.87646	-2.16441
-0.840526	-1.66788
-0.781209	-1.12233
-1.61574	-0.649565
-1.65679	-0.590466
-0.0660687	-1.03857
-1.03897	-1.83706
-1.58919	-0.816155
-0.484338	-0.804295
-1.90758	-0.412635
-0.718963	-0.0216064
-0.413523	-0.912109
-1.32675	-0.943651
0.143056	-1.11337
-0.0768496	-0.687172
-1.685	-1.19868
-3.35702	-0.315564
-0.360639	-0.256789
-0.646538	-1.29996
-1.92498	-0.796475
-0.771635	-1.18342
-0.476427	-1.33458
0.0295869	-1.06117
-0.917902	-1.15971
-0.618734	-0.735533
-1.62465	-0.309028
-2.94638	-1.21382
-1.32936	-0.595382
-3.92866	-1.87318
-3.15086	-1.40319
-0.194328	-0.367242
-1.99998	0.378872
-1.6168	-2.02646
-0.24585	-0.277348
-1.429	-0.205845
0	-0.257865
-1.60739	-0.0792243
-0.830063	-0.0614136
-0.476208	-0.274733
-0.469843	-1.592
-0.48209	-0.596711
-0.778874	-1.5392
-2.36899	-1.19748
-0.768893	-0.93716
-0.392769	-1.09449
-1.60265	-1.35656
0.0157866	-2.0408
-0.372645	-0.132029
0.105388	-0.873273
-0.246766	-0.750173
0.774785	-0.738714
-2.30102	-0.507394
-0.907224	-0.0993313
-1.51536	-0.777265
-2.29567	-1.55999
0.5123	-0.531692
-1.61751	-1.66446
-3.27193	-1.06688
-1.36035	-0.845063
-1.70097	-1.63285
-1.05774	-0.642099
-1.77865	-0.675577
-0.655229	-1.41767
-2.02522	-0.0836308
-0.00936079	-0.768704
-1.59983	-1.02146
-0.349532	-1.69849
-1.62244	-0.673553
-2.06677	-0.853333
-0.324273	-1.51668
-1.01676	-0.872407
-0.554509	-1.33451
-1.72333	0.00156821
0.464896	-1.99208
-0.035717	-1.22214
0.371768	-1.28072
-0.773764	-0.271706
-1.37416	-0.884359
-1.7686	-0.797298
-0.74891	-1.80699
-2.08451	-2.24165
-1.90881	-1.65692
-1.78943	-0.09592
-1.83793	-1.10899
-0.211018	-1.78302
-3.16452	-2.18249
-1.48824	-1.06645
0.685732	-0.875197
-0.568646	-1.42526
-0.282011	-0.752333
0.233183	-0.859352
-0.779676	-0.256342
0.342224	0.00276086
-0.908581	-0.783266
0.344821	-1.7531
0.0288997	-0.180134
0.494044	-0.308472
-0.286505	-1.1017
-1.11918	-1.14329
-1.40893	0.412972
-0.774933	-1.32695
0.0492384	-0.336748
-2.76921	-2.40395
-3.03526	-0.305922
-1.416	-0.745708
-0.595103	-0.715009
-0.175448	-1.52607
-1.84352	-0.832591
-1.93004	-0.670733
-1.8813	-0.90478
-1.7709	-0.910778
-3.00909	-1.30827
-1.6413	-1.11438
-0.516389	-1.70545
-2.09544	-2.31694
-0.703421	-1.60728
-1.43566	-0.731757
-0.862736	-1.82956
-1.77131	-1.3917
-0.245257	-1.26536
-1.36414	-0.523663
-0.156504	-1.66951
-0.0634517	-0.447812
-0.427467	-2.02699
-3.71383	-0.547199
-1.09864	-0.569189
-0.187076	-0.858199
-3.33453	-0.931334
-0.521515	-0.871451
-1.13802	-1.8482
0.331422	-2.03811
-0.537254	-0.091278
-0.610831	-0.752261
-1.129	-0.151999
-2.76029	-0.224198
-2.50627	-0.457615
-1.37451	-0.575696
-1.08813	-1.04666
-2.36908	-0.156804
-2.74202	-0.718172
-1.76956	-0.766745
-1.25179	-0.662608
-1.09576	-0.941384
-0.508019	-0.343847
-0.812317	-0.651058
0.665551	-1.04751
-3.3267	-1.51425
-2.12657	-0.677032
-0.126108	-0.815075
-2.23709	-0.865167
-1.65759	-2.65975
-0.238419	-0.145044
-1.95511	-1.79857
-1.07628	-0.0164431
0.390657	-1.42618
-0.498645	-1.98838
0.474654	-0.4809
-1.6038	0.289105
-3.39848	-0.246984
-1.1549	-1.17502
-0.807837	-1.5331
-0.730469	-1.58391
-1.24412	-0.918726
-1.10946	-0.390847
-2.49988	-0.642497
0.477141	-0.67297
-2.47043	-1.02703
-1.26521	-0.764932
0.907741	-0.910579
-0.498904	-0.373601
-0.231657	-0.470457
-0.888565	-0.994065
-1.50794	-1.51058
0.365337	-0.747906
-2.97828	-0.765791
-1.30776	-1.49695
-3.30144	-0.602905
-0.497968	-2.14544
-1.70289	-0.511309
-1.11514	-1.28096
-1.07981	-0.524015
-3.46588	-1.48263
-2.40102	-1.33743
-3.03092	-1.70841
-0.38723	-2.41112
0.322319	-0.53457
-2.14113	-1.81242
-0.313006	-0.368265
-3.5234	0.234642
-0.654768	-1.34723
-0.116526	-1.13538
-1.08336	-1.48102
-1.00572	-2.59205
-0.568638	-0.0339725
-2.33305	-1.48483
-3.65258	-1.46182
-0.984365	-0.0736107
-0.407256	-0.618507
0.911333	0.152051
-1.02613	-0.752106
-2.16249	-1.48367
-0.445796	0.417867
-1.14446	-0.363046
0.732112	-1.05334
-1.81536	-1.47281
-2.16416	-0.590089
-3.78955	0.439667
-2.32716	-0.923877
-0.138628	-1.21459
0.215502	-2.30369
-2.12289	-2.14678
-1.77234	-0.0271567
0.0894748	-0.694557
-2.8239	-1.93217
-2.1108	-2.07464
-1.4456	-0.843179
0.408413	-0.757632
-2.49357	-0.730226
-1.83088	-1.2108
-1.41676	-2.71289
-0.164919	-0.237817
-0.277684	-1.25602
-1.48279	-1.13671
-2.06048	-1.34365
-1.29024	0.0891338
-0.711485	-1.10804
-0.634478	-1.42522
-2.23089	-1.49654
-0.528664	-1.01469
-3.85548	-0.403488
-1.96994	-0.692482
-2.67354	-3.25577
-1.1135	-0.664981
-0.0327802	-0.424357
-2.85178	-0.272764
-2.75747	-2.43583
-1.32529	-0.356061
-3.14717	-0.220397
-2.27955	-1.59257
-2.9402	-1.86437
-0.364171	0.40236
-2.07117	-1.98914
-1.67474	-0.126088
-0.715025	-1.03525
-1.92767	-1.62971
-2.12146	-1.10877
-2.3349	-1.12079
-1.84107	-0.553675
-1.75245	-2.85821
-2.02645	-1.05216
-2.04408	-1.53543
-2.28727	-0.911675
-2.50074	-2.08401
-3.82391	-0.431469
-1.8845	-0.83379
-0.338962	-1.29431
-1.28973	-1.00143
-3.62709	-1.29925
-2.05762	-2.60854
-1.12401	-1.04012
-0.270814	-0.0130212
-0.298152	-0.0479463
-2.5795	-0.816525
-2.5574	-0.65815
-0.456474	-1.03592
-3.04218	-1.13824
-1.06462	-1.75137
0.13411	-1.63421
-1.97143	-0.901577
-0.48248	-1.9021
-1.40301	-1.55984
-0.360674	-0.00570476
-1.82308	-1.35027
-2.67803	-0.367545
-0.123006	-2.12186
-1.48391	-0.2083
0.150533	-2.79335
-1.91721	-1.17884
-1.85494	0.047265
-1.54764	-1.06665
-2.71007	0.0572111
-1.75639	-1.48692
-0.814263	-0.834032
0.557583	-0.950695
-1.85744	-2.13487
0.202104	-1.41682
-2.12911	-1.46595
-0.477535	0.0732334
-1.85086	-0.11383
-2.54289	-0.248592
-0.156767	-0.533342
0.972403	-1.72977
-3.31786	-0.868927
-1.30132	-0.501942
-1.5103	-0.802965
-1.06674	0.432739
-0.522889	-0.953316
-0.433879	-1.04399
-2.31658	-0.895208
-2.88612	-1.89571
-1.753	-0.190399
-1.3991	0.210453
0.161805	-1.06405
0.0909932	-2.418
-1.10157	-1.54508
-1.24861	-0.429147
-0.241601	-0.527464
-1.11385	-0.696858
0.0722037	-2.06053
-2.20845	-0.91581
-0.250254	-1.20995
-1.66334	-1.11904
-2.50587	-0.712359
-1.54136	-0.775559
-0.730356	-0.34368
0.225767	-1.38751
-1.19954	-1.56977
-2.02013	-1.17499
-2.79124	-1.10812
-2.19605	-0.271996
-2.76919	0.418669
-3.69898	-1.30036
-2.15093	-1.08422
-1.13077	-2.38485
-1.89454	-1.79878
-3.21444	-2.00044
-1.17543	-1.26143
-1.17688	-0.376887
-1.03086	-2.91906
-1.86119	-1.71834
-1.5006	-1.59029
-2.6144	-0.691317
-0.790293	-2.01612
-0.784188	-1.28393
-1.63043	-0.912438
-1.38282	-1.55929
0.40824	-0.20074
-1.9608	-1.62648
7.38e-06	-1.41283
-3.06486	-2.38819
-0.876167	0.751089
-0.637899	-0.904856
-3.18645	0.119898
-0.782731	-0.947751
-0.692884	-1.06656
-1.1899	-2.56982
-2.03716	-2.40736
-0.0308769	-1.21546
-2.28313	-1.20591
7.38e-06	0.200719
-1.29423	-1.41294
-1.24293	-1.06175
-2.07076	-0.466474
-1.34211	-0.262901
-2.87973	-1.01492
-2.35652	-1.1792
-2.98698	-0.955596
-1.21892	-0.0340073
-2.89143	-2.12697
-2.53018	-1.55084
-2.44038	-1.73424
-2.53217	-1.07599
-2.35712	-1.34191
-1.90308	-2.20202
-1.92609	-1.77547
-0.764204	-2.25322
-0.402622	-1.18814
-2.83349	-2.56348
-2.17416	-1.10553
0.0521201	-1.34134
-3.69219	-0.570835
0.113018	-2.28793
-1.37468	-2.24009
0.357036	0.102536
-0.901912	-1.12139
-2.51223	-0.926035
-0.234014	-0.697533
0.416638	-0.145074
-2.30151	-2.40121
-2.7637	-1.11894
-2.07589	-0.254151
-2.33162	0.294859
-1.24953	-1.43433
-1.95468	-2.03042
-2.07099	-1.72458
-2.30514	-1.65192
-2.74847	-1.50547
-2.76988	-1.41911
-1.7086	-1.00907
-2.84024	-0.979018
-0.766267	-0.42073
-1.3537	-1.76903
0.707193	-1.15899
-0.627468	-2.47494
-0.946584	-0.891024
0.71373	-0.4982
-1.21472	-0.52244
-1.73457	-0.686234
-2.19382	-1.43455
-1.13991	-0.265526
-0.955242	-2.24512
-0.952083	-1.46095
-1.24279	-1.40741
-3.22185	0.136042
-2.11823	-1.83575
-1.48142	-1.1972
-0.76022	0.297364
-2.61863	-1.547
-1.10547	-0.939556
-0.582021	-1.44482
0.0413902	-0.596999
-0.207507	-1.85956
-3.68989	-1.46211
-1.30342	-1.50733
-2.23529	-0.766679
-2.17258	-0.729243
-0.597324	-1.35701
-2.29493	-1.38604
0.380204	-0.170444
-1.39199	-0.919392
-2.91086	0.365107
-2.70104	-2.61891
-2.04161	-0.982309
-0.420218	-1.24532
-2.0574	-1.8762
-0.275047	-1.69315
-0.362324	-0.818663
-0.693137	-2.79952
-0.784302	-1.5859
-1.38369	-2.45901
-1.40746	-0.504469
-2.31684	-1.03205
-1.68192	-0.889771
0.240147	-2.24561
0.138858	-0.465905
-1.85076	-0.836021
-0.0682482	-2.2839
-2.01558	-2.26006
-3.38827	-0.140855
-0.784715	-1.86854
0.0545314	0.263558
-1.44218	-1.09177
-1.54691	-0.929416
-0.436731	-1.84008
-1.50031	-1.08536
-1.7257	-1.38837
-7.2e-06	-0.888011
0.607805	-0.929309
-0.0988198	-0.442533
-1.4432	-1.58416
-2.98431	-0.358641
0.0742744	-1.83076
-1.55825	-1.06272
-1.58648	-0.277511
0.597868	0.650475
-1.01588	-0.165651
-0.429952	-0.821164
-1.28952	-1.48009
-2.47932	0.415524
-0.702872	-0.497671
-1.43212	-0.641214
-2.22208	-0.0844228
-0.780751	-0.678552
-0.151257	-0.873918
-0.49215	-1.09245
-0.725035	-0.441683
-2.48484	-0.231716
-2.45001	-0.796306
-1.86967	-0.769504
-0.68917	-0.646658
-3.39834	-1.33311
-2.40868	-1.84968
-2.00781	-1.00497
-1.6568	-0.885301
-2.574	-2.53628
-2.24801	-2.99515
-2.284	-1.24506
-2.1037	-1.01252
-0.649969	-1.39712
-0.563834	-1.63797
-1.74931	-1.64865
-0.297178	-1.07427
-0.387216	-0.132174
-1.26692	-1.11922
-1.50855	-1.66522
-1.48558	-1.736
-2.85481	-0.496992
-2.04448	0.00523235
0.192685	-1.26939
-2.08089	-1.45166
-1.83436	-0.610658
0.167716	-1.42551
-0.84187	-0.188556
-2.58999	-2.1434
-0.208288	-1.24563
-0.277384	-0.766338
-2.97716	-0.140534
-1.86337	-1.84503
-1.41857	0.354636
-2.92686	-0.302613
-2.13299	-2.7542
-1.17122	-1.54468
-1.08694	-2.16402
-0.766231	-1.16199
0	-1.01054
-0.772286	-1.24009
-0.987863	0.109392
0.244852	-0.926937
-1.2352	0.234295
-1.9458	-0.1297
0	-1.71305
-2.13019	0.490785
-1.43526	0.194182
0.222762	-1.06869
-0.564126	0.43028
-2.50864	-1.48247
-2.61275	-0.881052
-0.713332	-2.03714
-2.76189	-0.613023
-0.860125	-0.896884
-2.92136	-1.356
0.626229	-1.11536
-3.67016	-1.69204
-1.15585	-0.357749
-1.96257	-2.52328
-0.687278	0.0113044
-1.18089	-0.594987
-1.90911	-1.14534
-2.67803	-1.45153
-0.990246	-0.601906
-0.983953	-1.51871
-2.52924	-0.881428
-1.09378	-1.77739
0.160129	-2.35674
-1.25995	-0.78304
-1.29675	-1.06323
0.00827676	-2.25573
-2.45058	-2.15894
-3.23657	0.0151387
-0.764746	-1.82507
-2.6854	-0.79637
-0.566286	-0.888722
-0.314499	-1.82932
-1.92409	-1.12766
-2.05762	-1.74412
-3.09017	-0.243649
-3.76778	-1.01457
-1.48601	-2.8966
-1.849	-0.842886
-1.9628	-0.863045
-0.449776	-1.87989
0.530622	-0.983692
-0.204123	-1.45786
-1.70384	-1.34688
-2.0655	-0.374655
-0.0149177	0.433123
-0.907459	-0.435975
-3.32067	-0.2139
-2.07167	-1.85788
-1.32084	-0.383445
-2.02564	-0.442516
-0.749542	-2.5255
-0.869197	-2.07553
-2.10184	-0.511018
-2.2102	-1.44601
-0.714449	0.317539
-0.568636	-0.796089
0.598793	-1.55161
-2.02752	-2.26974
-2.43919	-1.51825
-1.69311	-0.345235
-2.13077	0.0523879
0.170261	-0.826618
-2.4389	-0.781512
-0.440492	0.166237
-0.394128	-1.54409
-1.07236	-0.941117
-0.686608	-2.03085
-0.456942	-0.358448
-1.58177	-1.6548
-1.81529	-0.393814
-2.47782	-0.868585
-0.999205	-2.03444
-1.21467	-2.05425
0.539322	-0.0393558
-2.40248	-1.76663
-2.00107	-0.572247
-0.323509	-0.694998
-0.0498966	-0.142861
-1.51795	-1.35917
-2.53114	-1.69853
-0.965214	-0.843317
-1.25363	-1.04012
-1.11468	-2.52039
-2.97797	-1.92335
0.169483	-0.745906
0.227894	-0.165227
-2.61759	0.0331707
-0.886966	-1.01708
-1.11427	-0.461264
-2.72089	-2.85393
-1.88772	-0.69292
-2.07076	-1.22713
-1.70251	-0.655246
-1.7538	-1.1342
-2.12391	-2.77377
0.0612011	-0.784444
-1.45627	-0.918708
-0.802671	-0.651393
-0.0525669	-1.88325
-1.77782	-0.807781
-2.73778	0.38964
0.823521	-1.46192
-2.19649	-0.623214
-2.37616	-0.695798
-2.22113	-2.19417
-0.357903	-0.82202
-2.15204	-1.69959
-0.29243	-2.39411
-2.72165	-2.01106
-3.33691	0.112992
-0.30001	-1.61023
0.213148	0.0415094
-1.78268	-0.228676
-1.34545	-0.83918
-0.0443157	-1.59258
-1.14162	-1.03049
-1.2458	-1.68859
-2.47545	-0.122598
-2.21336	1.15621
-3.48024	-0.926171
-0.867589	-1.93922
-1.14082	-1.06568
0.154186	-1.70971
-0.184945	-0.388643
-0.880152	-0.0175242
-1.10246	0.227439
-2.00011	-0.196826
-0.169738	-0.119354
-0.472356	-1.53234
-1.15833	-1.46932
-2.27408	-0.389132
-1.92872	0.637656
-3.68711	-0.812511
-0.187416	-0.673517
-0.52287	-2.29668
-0.772267	-1.28866
-2.47782	-1.11465
-2.93828	0.0416534
-1.70219	-0.525621
-1.53737	-0.398109
-0.49341	-2.25288
-0.468667	-1.45649
-0.549591	-1.1806
-1.60166	-0.490231
-2.62028	-0.450144
-0.886878	-1.02504
-0.0962222	0.296421
-1.921	-0.144268
-1.80129	-1.26465
-2.43656	-0.921618
-3.02384	-0.0417199
-1.56391	-1.51202
0.361216	-1.02063
0.492374	-2.70028
-0.24171	-0.764721
-0.406026	-0.329942
-2.15732	-0.264962
-2.33295	-0.497028
-2.59339	-1.07299
-2.41543	-0.0790735
0.398246	-2.34719
-2.02539	-1.38415
0	-2.16591
-0.438898	-1.41981
0.845689	0.0447698
-0.799447	-0.107489
-2.23826	0.368955
0.0681909	-0.108284
-1.94047	-0.539894
-1.95539	-0.953141
-2.09144	-0.364593
-1.46765	-0.895676
-2.19081	-1.63685
-2.3126	0.494144
-0.121328	-1.35579
-1.05061	-2.71518
-2.1644	-2.49765
-1.03938	-0.718812
-3.07663	-1.00131
-0.544023	-0.594001
-0.215388	-1.64752
-0.0416126	-1.05807
-1.77135	-2.80252
-1.48128	-0.742981
0.439022	0.315006
-1.22487	-0.108591
-2.34674	-1.14016
-1.37878	-0.946455
-2.55463	0.324028
-0.736148	-2.37729
-2.75696	-1.28775
-0.70924	-1.16255
-2.49113	-1.70329
-2.63884	-0.0105555
-0.923286	-1.5532
-2.36582	-1.35043
-1.71478	-1.91195
0.885788	-1.21422
-2.98803	-1.70302
-0.613451	-1.25937
-0.828415	-1.00068
-0.128941	-0.257076
-2.82681	-0.690401
-1	0.16152
-2.56916	-1.11427
-2.50557	-0.293342
-2.29914	-1.79316
-0.9731	-0.307013
-1.86631	-2.12808
-1.4577	-1.23043
-0.538349	-0.588802
-1.93318	-0.477682
-0.809734	-1.38929
-1.91035	-0.971162
0.137054	-0.0970317
-2.24282	-1.23386
-0.894471	-0.941528
-3.25863	-1.55735
0.333972	-0.988711
-0.946268	-2.27814
-0.951627	0.167085
-2.85424	-0.969112
-1.83955	-0.702787
-1.35557	-1.18396
0.363601	-0.6473
0.172073	-0.937915
-1.23405	-1.25596
-2.63827	-1.34744
-1.04244	0.575476
-2.58106	-0.559287
0.187975	-1.90934
-0.394055	-1.53179
-1.95312	-1.28571
-2.89709	-0.982255
-1.74156	-1.80247
-0.528767	-1.10342
-3.27939	-0.54529
-2.83751	-0.860101
-3.22185	-1.75063
-1.22588	-1.03966
-2.27275	-1.80074
-3.10583	-0.775824
-1.68728	-2.12697
-1.00436	-0.916381
-1.52477	-2.82218
-3.13234	-1.1027
-2.06587	-1.85597
-2.06258	-2.061
-2.05522	-0.829383
-0.950194	-0.706673
-3.17134	-1.72842
-2.2136	-2.4224
-2.16685	-2.23839
-0.873675	-0.735544
-2.08128	-1.25887
0.115506	-1.80633
-1.17755	-0.75123
-2.00337	-1.15032
-2.37972	-1.123
-0.140235	-0.0715004
-2.50455	-1.33671
-3.01288	-1.40243
-1.28791	-1.09371
0.58333	-0.144219
-0.227885	-1.26754
-3.02658	-2.45515
-3.09726	0.113823
-0.438765	0.0115299
0.36548	-0.0846524
	-1.93999
	-1.94431
	-1.36661
	0.199806
	-0.731217
	-1.39979

## Sheet: Figure 3d
logS true	logS predicted
-2.06483	-1.50439
-1.94998	-1.37519
-1.8879	-1.25411
-0.61019	-0.54385
-0.39194	-0.397534
-0.34028	-0.329564
-0.21126	-0.264734
-0.0171	-0.20283
-0.41881	0.532188
-0.35701	0.612664
-0.2702	0.69061
-0.23873	0.766145
-0.13454	0.910411
-0.05302	1.04627
0.00437	1.17443
0.07033	1.29554
0.12063	1.41015
0.19062	1.51879
0.2483	1.62189
0.31984	1.71988
-1.64627	-0.0635414
-1.55676	0.102245
-1.48732	0.258369
-1.42725	0.405651
-1.35488	0.544821
-1.32033	0.676532
-1.24713	0.801367
-1.18495	0.919852
-1.12833	1.03246
-1.01312	0.594115
-0.66425	0.781102
-0.45062	0.867965
-0.21126	0.950816
0.14153	1.02993
-0.45625	-0.262961
-0.35955	-0.189737
-0.30365	-0.130826
-0.22298	-0.0581113
-0.16349	-0.00836614
-0.1041	0.0484381
-0.03908	0.104189
0.00706	0.144551
0.04765	0.179695
0.09681	0.224532
0.16204	0.260703
0.2171	0.306602
0.27171	0.365534
0.31705	0.401595
-0.33502	-0.185209
-0.18156	-0.039237
0.02632	0.0976966
0.19213	0.226406
0.33708	0.34761
0.45025	0.461948
0.62524	0.569986
0.75553	0.67223
0.874	0.769136
-0.99296	-0.842411
-0.97006	-0.815729
-0.86451	-0.776601
-0.84072	-0.754721
-0.79998	-0.703777
-0.77672	-0.679587
-0.6306	-0.565809
-0.47607	-0.490669
-0.35414	-0.378525
-0.17248	-0.246163
0.0163	-0.129781
0.12637	-0.0752573
-0.89967	-0.694708
-0.73391	-0.55993
-0.50811	-0.433497
-0.31951	-0.314657
-0.13334	-0.202748
0.00527	-0.0971782
0.15186	0.00257466
0.28565	0.0969789
0.38031	0.186453
0.46798	0.271374
-1.79332	-0.47903
-0.99138	-0.438937
-0.75682	-0.361053
-0.58822	-0.326336
-0.42448	-0.279298
-0.27408	-0.19786
-0.176	-0.125395
-0.07101	-0.0382243
-0.00105	0.029814
0.06519	0.0963434
0.12732	0.154277
0.21582	0.242436
-0.84338	-0.413353
-0.48322	-0.264074
-0.20225	-0.124038
-0.0618	0.007588
0.11043	0.131539
0.21196	0.248467
0.32665	0.358952
0.43627	0.463514
0.54482	0.562615
0.63033	0.656673
1.051	0.697594
1.0637	0.709965
1.07125	0.71693
1.07726	0.720223
1.08732	0.732581
1.09884	0.74319
1.10602	0.749099
1.1214	0.761227
1.13267	0.76877
1.14893	0.77932
1.15792	0.785269
1.17216	0.793911
1.18698	0.800894
1.21012	0.812115
1.22795	0.820685
1.24903	0.828382
1.26855	0.834571
1.28917	0.840664
1.30759	0.846222
1.34878	0.8556
1.3731	0.860948
1.42314	0.87101
1.47426	0.879194
1.51825	0.884818
-1.76439	-1.18484
-1.71163	-1.146
-1.6597	-1.10844
-1.60542	-1.0721
-1.53569	-1.03692
-1.45805	-1.00285
-1.38002	-0.969831
-1.28825	-0.937818
-1.20721	-0.906767
-1.12557	-0.876634
-1.04343	-0.847379
-0.95409	-0.818964
-0.87552	-0.791354
-0.79526	-0.764515
-0.71477	-0.738415
-0.62855	-0.713024
-0.57496	-0.700585
-1.36353	-1.10807
-1.14814	-0.969506
-1.06799	-0.906461
-0.97724	-0.847091
-0.89922	-0.791082
-0.80833	-0.738157
-0.67355	-0.688069
-0.59784	-0.552712
-0.5035	-0.473135
-0.45536	-0.436102
-0.42708	-0.40074
-0.34537	-0.366939
-0.28369	-0.334597
-0.19594	-0.303622
0.56485	-0.310714
0.57068	-0.302721
0.57658	-0.295635
0.58286	-0.287688
0.59581	-0.27558
0.60353	-0.26779
0.61095	-0.260383
0.61631	-0.255146
0.62216	-0.249311
0.63459	-0.237044
0.64781	-0.226633
0.65022	-0.222881
0.65834	-0.215695
0.66666	-0.20865
0.67109	-0.205474
0.68078	-0.196694
0.68934	-0.190202
0.69586	-0.185318
0.69586	-0.185318
0.53497	-0.352598
0.54256	-0.338445
0.5543	-0.324752
0.56432	-0.311496
0.57352	-0.298657
0.58475	-0.286215
0.59777	-0.274152
0.60835	-0.262452
0.62054	-0.251097
0.63078	-0.240073
0.64426	-0.229366
0.65455	-0.218962
0.66659	-0.208849
0.67663	-0.199014
0.68945	-0.189446
0.69595	-0.185318
0.69595	-0.185318
0.10465	-0.172573
0.15761	-0.166025
0.23334	-0.155958
0.27234	-0.152013
0.31525	-0.146138
0.38338	-0.138326
0.42775	-0.132776
0.43578	-0.131625
0.48331	-0.126513
0.52016	-0.1222
0.55331	-0.118374
0.59233	-0.114213
0.62107	-0.111044
0.63689	-0.109476
0.66699	-0.106502
0.67624	-0.105477
0.67624	-0.105477
0.62881	-0.0913149
0.65279	-0.0865815
0.68104	-0.0819529
0.70302	-0.0774257
0.73201	-0.0729965
0.75864	-0.0686624
0.78313	-0.0644201
0.8167	-0.0602669
0.84352	-0.0561999
0.86793	-0.0522165
0.89638	-0.0483142
0.91792	-0.0444905
0.95007	-0.040743
0.977	-0.0370695
1.00273	-0.0334678
1.03168	-0.0299359
1.05952	-0.0264717
1.08671	-0.0230732
0.06492	-0.177902
0.13014	-0.169361
0.19434	-0.161102
0.2628	-0.153111
0.3245	-0.145375
0.38432	-0.137883
0.44479	-0.130622
0.50877	-0.123582
0.56778	-0.116754
0.63149	-0.110128
0.67628	-0.105477
0.67628	-0.105477
-3.08728	-2.10912
-1.68938	-1.41773
-1.13011	-1.24349
-0.59973	-1.10257
-0.43127	-0.733072
-0.4246	-0.734769
-0.41628	-0.736199
-0.40703	-0.738187
-0.39766	-0.739734
-0.3809	-0.742253
-0.37646	-0.743675
-0.36561	-0.745606
-0.36117	-0.746765
-0.34396	-0.749593
-0.33481	-0.750848
-0.3251	-0.752474
-0.31069	-0.755067
-0.30053	-0.756612
-0.29301	-0.757944
-0.28574	-0.75903
-0.27027	-0.761723
-0.26285	-0.762629
-0.25433	-0.763862
-0.24667	-0.765241
-0.23049	-0.767564
-0.2164	-0.769465
-0.8541	-0.101106
-0.79232	-0.12273
-0.70925	-0.143015
-0.65271	-0.162083
-0.5822	-0.180039
-0.5822	-0.180039
-0.53482	-0.196979
-0.53482	-0.196979
-0.47823	-0.212986
-0.47823	-0.212986
-0.49154	-0.0854523
-0.43679	-0.0928543
-0.36531	-0.102333
-0.3133	-0.109598
-0.27723	-0.115427
-0.234	-0.121786
-0.18221	-0.129053
-0.13759	-0.135959
-0.08081	-0.144681
-0.02734	-0.15317
0.00974	-0.159016
0.02126	-0.161064
-0.18834	-0.180039
-0.18834	-0.180039
-0.13439	-0.188631
-0.10558	-0.196979
-0.10558	-0.196979
-0.05441	-0.205094
-0.03088	-0.212986
-0.03088	-0.212986
-0.00286	-0.220663
0.01276	-0.228135
0.05175	-0.235409
0.09008	-0.242493
0.12126	-0.249395
0.16872	-0.256121
0.18805	-0.262679
0.23141	-0.269073
0.27689	-0.275311
0.29491	-0.281398
0.34159	-0.28734
0.37326	-0.293141
0.41093	-0.298807
0.42981	-0.304342
0.48126	-0.30975
0.52212	-0.315037
0.55123	-0.320205
0.59333	-0.32526
0.64406	-0.330204
0.6895	-0.335042
0.73476	-0.339776
-2.32145	-1.15019
-0.92	-0.716214
-1.8395	-1.59233
-0.6357	-1.13777
-0.16633	-1.02321
0.29276	-0.93056
-1.97508	-1.62099
-1.87183	-1.57271
-1.75513	-1.52543
-1.6481	-1.47967
-1.5315	-1.43751
-1.39707	-1.39247
-1.28798	-1.3545
-1.17947	-1.3202
-1.07895	-1.286
-1.85654	-1.57928
-1.68812	-1.50219
-1.53873	-1.44212
-1.454	-1.41029
-1.33087	-1.37189
-1.20696	-1.34407
-1.11399	-1.31331
-1.06878	-1.29256
-0.98852	-1.28237
-0.98852	-1.28237
-0.90616	-1.25032
-0.90616	-1.25032
-0.80486	-1.2199
-0.80486	-1.2199
-0.68598	-1.19098
-0.68598	-1.19098
-0.58609	-1.16347
-0.58609	-1.16347
-0.48468	-1.13725
-0.48468	-1.13725
-0.39411	-1.11225
-0.39411	-1.11225
-0.29545	-1.08837
-0.29545	-1.08837
-0.19324	-1.06555
-0.19324	-1.06555
-0.1124	-1.04372
-0.02785	-1.0228
-1.00374	-1.28237
-1.00374	-1.28237
-0.96592	-1.25032
-0.96592	-1.25032
-0.94036	-1.2199
-0.94036	-1.2199
-0.76105	-1.19098
-0.76105	-1.19098
-0.74965	-1.16347
-0.74965	-1.16347
-0.62592	-1.13725
-0.62592	-1.13725
-0.5264	-1.11225
-0.5264	-1.11225
-0.45557	-1.08837
-0.45557	-1.08837
-0.38641	-1.06555
-0.38641	-1.06555
-1.69329	-1.51768
-1.61325	-1.47239
-1.50806	-1.42983
-1.3733	-1.38974
-1.28718	-1.35193
-1.16385	-1.31619
0.36532	-0.448253
0.36538	-0.461455
0.3654	-0.474661
0.36631	-0.49465
0.3669	-0.506395
0.36782	-0.518479
0.3693	-0.534431
0.37125	-0.553579
0.3726	-0.563146
0.37462	-0.575783
0.37696	-0.587023
0.37998	-0.598506
0.38257	-0.608694
0.38362	-0.614199
0.3857	-0.620617
0.38868	-0.628868
0.39264	-0.640254
0.39476	-0.645604
0.40001	-0.657454
-1.02135	-0.651576
-1.02135	-0.651576
-1.29615	-0.651888
-0.50287	-0.468124
0.66937	-0.167053
0.77426	-0.105436
0.95287	-0.0475173
1.0722	0.00702587
1.27138	0.0584805
1.60544	0.107102
1.82578	0.153117
2.01435	0.196731
-0.1538	-0.311423
-0.27798	-0.423807
-0.39309	-0.54138
-0.51038	-0.66451
-0.62483	-0.793601
-0.73474	-0.929096
-0.8461	-1.07148
-0.96106	-1.2213
-1.07762	-1.37915
-1.18908	-1.5457
-1.29992	-1.72167
-1.41781	-1.90791
-1.52988	-2.10532
-1.6487	-2.31495
-1.76408	-2.53797
-1.88025	-2.7757
-0.1317	-0.285383
-0.25839	-0.398675
-0.38088	-0.517198
-0.49675	-0.641323
-0.61704	-0.771456
-0.73466	-0.908046
-0.84603	-1.05158
-0.96518	-1.20261
-1.0774	-1.36174
-1.19947	-1.52963
-1.31244	-1.70702
-1.43551	-1.89476
-1.55511	-2.09377
-1.66783	-2.30509
-1.78626	-2.52991
-1.89897	-2.76956
-0.0566	0.508688
-0.14519	0.452695
-0.23807	0.394117
-0.33005	0.332771
-0.42047	0.268454
-0.51546	0.200947
-0.60663	0.130006
-0.69931	0.0553616
-0.79048	-0.0232834
-0.88129	-0.10626
-0.97476	-0.193935
-1.06685	-0.286721
-1.1552	-0.385076
-1.24867	-0.48952
-1.33458	-0.600633
-1.42238	-0.719077
-0.64708	0.124809
-0.56009	0.222114
-0.50542	0.271901
-0.43255	0.341524
-0.39369	0.381907
-0.34158	0.433049
-0.29828	0.475657
-0.25256	0.523327
-0.22959	0.5472
-0.12806	0.433566
-0.05137	0.549843
0.01686	0.64767
0.07145	0.723431
0.13853	0.780585
0.18655	0.831188
0.23085	0.870236
0.25628	0.891237
0.29197	0.917341
0.32602	0.941276
-1.30479	-0.464043
-1.21684	-0.389868
-1.15164	-0.33204
-1.09522	-0.281104
-1.02258	-0.217498
-0.98542	-0.18495
-0.96558	-0.167499
-0.93742	-0.143541
-0.93291	-0.13957
-0.96959	-0.189748
-0.89416	-0.0645087
-0.79912	0.0503397
-0.77118	0.0939232
-0.70244	0.177368
-0.6721	0.22103
-0.65673	0.241927
-0.64009	0.265047
-0.60202	0.318837
-0.55229	0.393074
-1.27071	-1.29219
-1.22029	-1.32691
-1.17427	-1.36279
-1.10071	-1.41933
-1.04296	-1.45689
-1.00972	-1.49129
-0.96627	-1.51853
-0.93841	-1.54516
-0.9018	-1.57548
-0.84511	-1.62537
1.04477	0.873043
1.05562	0.88214
1.06586	0.889321
1.07357	0.894543
1.08215	0.900017
1.09156	0.905555
1.10135	0.912487
1.11267	0.918428
1.13484	0.927095
1.1626	0.9367
1.19115	0.944632
1.21623	0.951031
1.24601	0.957408
1.27093	0.962117
1.29966	0.967408
1.3462	0.973763
1.39752	0.979823
1.45297	0.985481
1.4858	0.98832
-0.73	-0.693249
-0.58052	-0.528771
-0.41189	-0.37768
-0.27187	-0.235704
-0.13962	-0.103354
-0.01255	0.0277217
0.10208	0.151267
0.20364	0.256875
-0.1207	0.375426
-0.07796	0.383612
-0.00933	0.396112
0.06479	0.409498
0.13415	0.42244
0.21494	0.436379
0.26696	0.44547
0.33059	0.457479
0.4099	0.470831
0.4751	0.48225
0.51525	0.488644
0.55699	0.495324
0.62024	0.504817
0.6819	0.513104
0.76147	0.522306
0.83356	0.528545
0.89523	0.533059
0.96207	0.537865
0.98851	0.539276
-1.13393	-1.53201
-0.184419	0.621383
-0.622625	-0.113614
-0.428452	0.266638
0.0926128	0.435482
-0.721111	-0.314181
-0.887559	-1.07545
-0.543101	0.0798692
-0.750838	-0.858857
0.19538	0.486564
0.03406	1.03726
0.03406	1.03726
0.03406	1.03726
0.374665	0.767155
-1.23617	-1.77282
-0.311615	0.447036
0.440036	0.817455
0.440036	0.817455
0.440036	0.817455
0.440036	0.817455
0.440036	0.817455
0.440036	0.817455
0.440036	0.817455
0.764168	1.0229
-0.611231	-0.649525
-0.0708301	0.789979
0.0692762	0.312354
-0.987439	-1.2997
-0.14505	0.0822773
0.538488	0.974714
0.538488	0.974714
0.538488	0.974714
-0.501527	-0.300719
-0.06189	0.261013
0.30033	0.366523
-0.462826	-0.476429
-0.484312	-0.447097
-0.291152	-0.106743
-0.136921	-0.0551989
0.0660814	0.00229148
-0.219882	0.55348
-0.138368	0.720338
-0.0103388	0.255807
0.321583	0.654831
0.321583	0.654831
0.321583	0.654831
0.25017	0.604099
0.25017	0.604099
0.25017	0.604099
0.563846	0.705905
-0.313281	-0.283498
-0.21514	0.0803817
-0.306222	0.201438
-0.254574	-0.0973809
-0.260856	0.380623
0.197671	0.187681
0.104716	1.18789
0.409773	0.813622
0.525527	1.30259
0.0142375	0.131881
-0.0510568	0.881504
0.441432	0.539158
0.224014	0.585694
0.48391	1.14536
0.588374	1.45446
0.135245	0.423516
0.135245	0.423516
0.447964	0.982471
0.698406	0.867058
0.698406	0.867058
0.698406	0.867058
0.698406	0.867058
0.698406	0.867058
0.698406	0.867058
0.698406	0.867058
0.643832	1.74317
0.613395	1.60123
-0.642995	0.817455
-0.642995	0.817455
-0.642995	0.817455
-0.642995	0.817455
-0.642995	0.817455
-0.642995	0.817455
-0.642995	0.817455
-0.266747	0.654831
-0.266747	0.654831
-0.266747	0.654831
0.0084626	0.867058
0.0084626	0.867058
0.0084626	0.867058
0.0084626	0.867058
0.0084626	0.867058
0.0084626	0.867058
0.0084626	0.867058
0.0436606	0.867058
0.0436606	0.867058
0.0436606	0.867058
0.0436606	0.867058
0.0436606	0.867058
0.0436606	0.867058
0.0436606	0.867058
-0.104312	0.817455
-0.104312	0.817455
-0.104312	0.817455
-0.104312	0.817455
-0.104312	0.817455
-0.104312	0.817455
-0.104312	0.817455
0.0546646	0.974714
0.0546646	0.974714
0.0546646	0.974714
0.0665655	0.817455
0.0665655	0.817455
0.0665655	0.817455
0.0665655	0.817455
0.0665655	0.817455
0.0665655	0.817455
0.0665655	0.817455
0.108943	0.817455
0.108943	0.817455
0.108943	0.817455
0.108943	0.817455
0.108943	0.817455
0.108943	0.817455
0.108943	0.817455
0.0167779	0.423516
0.0167779	0.423516
0.277869	0.604099
0.277869	0.604099
0.277869	0.604099
0.267273	1.03726
0.267273	1.03726
0.267273	1.03726
0.658681	0.867058
0.658681	0.867058
0.658681	0.867058
0.658681	0.867058
0.658681	0.867058
0.658681	0.867058
0.658681	0.867058
0.853606	0.867058
0.853606	0.867058
0.853606	0.867058
0.853606	0.867058
0.853606	0.867058
0.853606	0.867058
0.853606	0.867058
-1.20144	-1.53166
-1.01359	-0.437327
-1.01359	-0.437327
-1.1222	-1.41644
-1.1222	-1.41644
-1.05363	-1.30523
-1.05363	-1.30523
-0.924736	-0.347178
-0.924736	-0.347178
-0.987267	-1.1978
-0.987267	-1.1978
-0.839125	-0.260158
-0.839125	-0.260158
-0.910042	-1.09398
-0.910042	-1.09398
-0.755464	-0.176107
-0.755464	-0.176107
-0.755464	-0.176107
-0.852444	-0.993587
-0.852444	-0.993587
-0.670573	-0.0948746
-0.670573	-0.0948746
-0.782114	-0.896449
-0.782114	-0.896449
-0.592687	-0.0163219
-0.592687	-0.0163219
-0.704752	-0.802413
-0.704752	-0.802413
-0.645527	-0.711333
-0.645527	-0.711333
-0.514011	0.0596816
-0.514011	0.0596816
-0.590624	-0.623072
-0.590624	-0.623072
-0.436872	0.133258
-0.436872	0.133258
-0.510873	-0.5375
-0.510873	-0.5375
-0.361547	0.204522
-0.361547	0.204522
-0.334561	0.27358
-0.334561	0.27358
-0.439511	-0.454497
-0.439511	-0.454497
-0.213841	0.340535
-0.213841	0.340535
-0.141819	0.405479
-0.141819	0.405479
-1.13507	-0.390853
-0.939596	-0.28035
0.109925	-1.03819
0.303573	-0.916559
0.309195	0.312264
0.315006	1.00491
0.374929	0.286069
0.410288	1.05189
0.450111	1.19411
0.450111	1.19705
-1.79618	-1.15433
-1.67877	-1.03441
-1.72379	-1.06772
-1.61558	-1.11615
-1.5933	-0.950275
-1.65046	-0.98354
-1.54326	-1.03172
-1.52989	-0.868492
-1.41068	-0.811953
-1.59244	-0.901677
-1.4568	-0.788963
-1.46366	-0.949645
-1.53938	-0.841746
-1.53938	-0.841746
-1.33087	-0.733269
-1.41233	-0.730741
-1.41233	-0.730741
-1.47665	-0.763721
-1.39569	-0.869834
-1.2601	-0.656784
-1.3586	-0.811404
-1.3586	-0.811404
-1.34907	-0.65494
-1.40506	-0.669095
-1.1997	-0.582409
-1.01942	-0.437327
-1.01942	-0.437327
-1.28633	-0.735334
-1.27453	-0.563012
-1.15406	-0.527959
-1.15406	-0.527959
-1.3377	-0.577549
-0.937643	-0.364952
-1.20092	-0.474076
-1.08624	-0.45707
-1.20551	-0.643079
-1.28539	-0.506431
-1.14614	-0.404986
-1.23243	-0.437118
-0.860359	-0.294601
-1.01602	-0.371098
-1.13393	-0.553827
-0.810664	-0.22619
-1.08552	-0.337649
-1.1741	-0.369542
-1.07637	-0.48449
-0.938114	-0.287925
-0.747472	-0.176107
-0.747472	-0.176107
-0.747472	-0.176107
-1.02051	-0.272
-1.01856	-0.416914
-0.888043	-0.223311
-0.678986	-0.110902
-0.956428	-0.351032
-0.82023	-0.160338
-0.599095	-0.0318245
-0.758227	-0.0989427
-0.523282	0.0446788
-0.468645	0.104111
-0.404319	0.162035
-0.338831	0.218507
-0.653353	-0.00899126
-0.70907	-0.0803776
-0.621709	-0.06822
-0.731257	-0.0937156
-0.60061	-0.0053354
-0.62915	-0.1028
-0.495792	0.0741513
-0.553322	-0.0629672
-0.654592	-0.0929361
-0.51976	0.0569473
-0.445114	-0.00310524
-0.497039	-0.0666605
-0.48822	0.0691541
-0.464042	0.10492
-0.516668	0.00900483
-0.354463	0.196602
-0.542985	-0.858459
-0.303071	-0.536008
-0.191562	-0.470051
-0.261831	-0.815949
-0.114668	-0.414991
-0.0823957	-0.0527761
-0.0936973	-0.61043
-0.0772073	-0.431227
-0.129206	-0.0919095
-0.137557	-0.214073
0.00256397	0.0222005
0.0133777	-0.608329
0.0315304	-0.017906
0.0386076	-0.581439
0.144181	-0.436463
0.167667	-0.215776
0.0568029	-0.652402
0.195937	0.178094
0.227953	0.43362
0.184452	0.322082
0.145801	0.440661
0.222333	0.421644
0.249205	0.439627
0.362883	0.0929497
0.43853	0.203146
0.369249	0.126683
0.323414	0.0972274
0.285182	0.0470876
0.407141	0.130578
-1.15552	1.03125
-1.76308	0.290495
-1.38943	0.533966
-1.24558	1.11161
-1.40105	1.28459
-1.46449	0.472946
-1.08876	0.527487
-1.49634	0.332987
-1.31754	0.710729
-1.57532	0.90663
-1.62463	0.937214
-1.29507	0.728315
-1.30469	0.327546
-0.949756	1.37466
-1.72334	-0.313303
-1.70947	0.724596
-1.23893	0.130225
-1.37519	0.665187
-1.41934	0.515769
-1.72893	0.197481
-0.922073	0.89854
-1.17725	1.90161
-1.53014	1.14282
-0.727321	1.2459
-1.00736	0.716125
-0.984414	1.25884
-1.72737	-0.144513
-2.31927	-0.710678
-1.67819	-0.090265
-1.77629	-0.365133
-1.08991	1.08197
-1.58061	0.274147
-1.35007	1.53433
-1.3985	0.10619
-0.823067	1.07504
-1.87124	0.16714
-1.58244	0.563318
-1.80303	-0.0150121
-1.75402	0.368496
-1.65414	0.70814
-1.16857	0.332302
-0.875342	1.43024
-2.03774	-0.0410855
-1.92686	0.0408779
-1.97207	-0.462512
-1.24219	1.63917
-2.21518	-0.479598
-1.82531	-0.234879
-1.57441	0.601779
-0.95734	1.27471
-0.961163	1.3283
-1.65765	0.402964
-0.620307	1.41138
-1.42013	1.34175
-1.91714	-0.157181
-1.06562	1.09839
-1.8814	0.276833
-1.7581	0.504599
-1.16448	0.916357
-1.07052	1.20566
-1.64577	0.0684492
-0.508742	1.57175
-1.4684	0.794245
-1.48899	0.751919
-0.81095	1.68524
-1.57604	0.125033
-1.77266	-0.334166
-1.72238	0.502879
-0.844689	1.44557
-1.54021	0.314157
-1.4115	0.980662
-1.20021	0.747986
-1.25312	0.85119
-1.47776	1.09868
-1.87705	0.0706095
-1.25919	1.72086
-1.3172	1.46467
-1.71838	-0.110426
-2.05091	-0.698328
-1.27627	0.541352
-1.29336	-0.0791181
-1.19212	0.899363
-1.0297	1.14114
-1.38972	0.934592
-1.33574	1.16131
-2.10217	-0.256537
-1.12424	0.947803
-0.885757	1.50957
-1.61585	0.10555
-1.43777	-0.123124
-0.495399	-1.33571
-0.495399	-1.33571
-0.311486	-0.561495
-0.311486	-0.561495
0.0363614	-0.424227
0.0363614	-0.424227
-0.320246	-0.754472
-0.320246	-0.754472
-0.211366	-0.6512
-0.211366	-0.6512
-0.180355	-0.468277
-0.180355	-0.468277
-0.323929	-1.21207
-0.323929	-1.21207
-0.205249	-0.660241
-0.205249	-0.660241
0.176303	-0.33723
0.176303	-0.33723
-0.0919084	-0.559243
-0.0919084	-0.559243
-0.0336254	-0.378409
-0.0336254	-0.378409
-0.156113	-1.09288
-0.156113	-1.09288
-0.0719217	-0.569398
-0.0719217	-0.569398
0.315551	-0.253361
0.315551	-0.253361
0.054332	-0.470593
0.054332	-0.470593
0.122343	-0.291716
0.122343	-0.291716
0.0638966	-0.481764
0.0638966	-0.481764
0.186131	-0.385073
0.186131	-0.385073
0.463069	-0.172455
0.463069	-0.172455
0.061564	-0.9779
0.061564	-0.9779
0.28611	-0.208031
0.28611	-0.208031
0.226604	-0.39717
0.226604	-0.39717
0.318227	-0.302521
0.318227	-0.302521
0.614476	-0.0943557
0.614476	-0.0943557
0.219461	-0.866909
0.219461	-0.866909
0.388919	-0.315463
0.388919	-0.315463
0.472869	-0.127201
0.472869	-0.127201
0.485307	-0.222786
0.485307	-0.222786
0.785765	-0.0189208
0.785765	-0.0189208
0.429254	-0.759704
0.429254	-0.759704
0.550043	-0.236495
0.550043	-0.236495
0.657176	-0.145724
0.657176	-0.145724
0.663468	-0.049082
0.663468	-0.049082
0.967848	0.053984
0.967848	0.053984
0.594395	-0.656095
0.594395	-0.656095
-0.320997	-1.21207
-0.320997	-1.21207
0.65805	-0.145724
0.65805	-0.145724
-0.316976	-0.754472
-0.316976	-0.754472
0.662349	-0.049082
0.662349	-0.049082
-0.307858	-0.561495
-0.307858	-0.561495
-0.210993	-0.6512
-0.210993	-0.6512
-0.206457	-0.660241
-0.206457	-0.660241
0.786598	-0.0189208
0.786598	-0.0189208
-0.153972	-1.09288
-0.153972	-1.09288
-0.178846	-0.468277
-0.178846	-0.468277
-0.0938375	-0.559243
-0.0938375	-0.559243
-0.0724558	-0.569398
-0.0724558	-0.569398
-0.0359085	-0.378409
-0.0359085	-0.378409
0.967028	0.053984
0.967028	0.053984
0.0600751	-0.9779
0.0600751	-0.9779
0.0400697	-0.424227
0.0400697	-0.424227
0.0519908	-0.470593
0.0519908	-0.470593
0.0633167	-0.481764
0.0633167	-0.481764
0.124461	-0.291716
0.124461	-0.291716
0.173382	-0.33723
0.173382	-0.33723
0.184551	-0.385073
0.184551	-0.385073
0.217726	-0.866909
0.217726	-0.866909
0.2256	-0.39717
0.2256	-0.39717
0.285845	-0.208031
0.285845	-0.208031
0.312604	-0.253361
0.312604	-0.253361
0.317845	-0.302521
0.317845	-0.302521
0.385974	-0.315463
0.385974	-0.315463
0.42886	-0.759704
0.42886	-0.759704
-0.502484	-1.33571
-0.502484	-1.33571
0.465123	-0.172455
0.465123	-0.172455
0.473237	-0.127201
0.473237	-0.127201
0.485468	-0.222786
0.485468	-0.222786
0.548919	-0.236495
0.548919	-0.236495
0.59404	-0.656095
0.59404	-0.656095
0.614505	-0.0943557
0.614505	-0.0943557
0.165297	-0.265101
0.249265	-0.188032
0.333318	-0.113638
0.410494	-0.0417812
0.496534	0.0276654
0.496534	0.0276654
0.49922	0.0276654
0.49922	0.0276654
0.579034	0.0948212
0.579034	0.0948212
0.582454	0.0948212
0.582454	0.0948212
0.659543	0.159798
0.742894	0.222699
0.835805	0.283624
0.922872	0.342663
0.541812	0.434714
0.596489	0.482938
0.650441	0.529517
0.707475	0.574534
0.768652	0.618065
0.824361	0.660184
0.890463	0.700958
0.951667	0.740451
1.02351	0.778721
0.5388	0.231798
0.59143	0.291189
0.639955	0.348519
0.692989	0.403893
0.746857	0.45741
0.806859	0.509162
0.806859	0.509162
0.810987	0.509162
0.810987	0.509162
0.860308	0.559234
0.926943	0.607708
1.00633	0.654657
1.08767	0.700154
0.228612	-0.0795283
0.318634	-0.002201
0.414277	0.0724427
0.507577	0.14454
0.608632	0.214219
0.608632	0.214219
0.612202	0.214219
0.612202	0.214219
0.705733	0.2816
0.705733	0.2816
0.700139	0.2816
0.700139	0.2816
0.791626	0.346794
0.891736	0.409907
0.982664	0.471035
1.08451	0.530272
-0.812262	-1.18953
-0.699558	-1.08759
-0.586261	-0.989191
-0.491361	-0.894147
-0.366424	-0.802292
-0.366424	-0.802292
-0.361083	-0.802292
-0.361083	-0.802292
-0.232757	-0.713466
-0.0945018	-0.627523
0.0801448	-0.544324
0.250612	-0.46374
0.438693	-0.38565
-0.483664	-0.628187
-0.392727	-0.55367
-0.297032	-0.481738
-0.197729	-0.412261
-0.0886306	-0.345113
-0.0886306	-0.345113
-0.0839569	-0.345113
-0.0839569	-0.345113
0.0266834	-0.280181
0.0266834	-0.280181
0.0296312	-0.280181
0.0296312	-0.280181
0.145685	-0.217355
0.278755	-0.156536
0.421906	-0.0976288
0.574734	-0.0405443
0.244317	-0.0330395
0.303056	0.0311048
0.368002	0.093023
0.424641	0.152829
0.493174	0.210629
0.493174	0.210629
0.495677	0.210629
0.495677	0.210629
0.558422	0.266523
0.558422	0.266523
0.564119	0.266523
0.564119	0.266523
0.624979	0.320602
0.699527	0.372955
0.771148	0.423662
0.856654	0.4728
0.00517809	-0.161615
0.0934975	-0.09627
0.184474	-0.0331929
0.289929	0.0277325
0.397308	0.0866145
0.397308	0.0866145
0.403995	0.0866145
0.403995	0.0866145
0.515251	0.143554
0.515251	0.143554
0.516161	0.143554
0.516161	0.143554
0.635441	0.198646
0.767558	0.251979
0.900209	0.303635
1.03501	0.353692
-3.53387	-6.57091
-3.25129	-5.98514
-3.1186	-5.43801
-2.78567	-3.64104
-2.88739	-4.92583
-2.82182	-4.44534
-2.38905	-3.42043
-2.23761	-3.20734
-2.19557	-3.00141
-2.08386	-2.80226
-2.04203	-2.83673
-1.95946	-2.49747
-1.67794	-1.63908
-1.56035	-1.31983
-1.78574	-2.18059
-1.38291	-1.02163
-1.48885	-2.1744
-1.59162	-1.88395
-1.38471	-1.8607
-1.43591	-2.84082
-1.1766	-0.742487
-1.45043	-1.60566
-1.3667	-2.80832
-1.33897	-2.49828
-1.21664	-2.66289
-1.27196	-2.90542
-1.27373	-2.47102
-1.16261	-1.56769
-1.15535	-2.55097
-1.20699	-2.55489
-0.938385	-0.480616
-1.16725	-2.17834
-1.031	-2.21769
-1.03318	-2.32513
-0.98824	-1.2934
-0.855552	-2.19001
-1.05142	-2.15597
-1.01272	-2.22749
-0.770301	-2.0285
-0.961345	-1.87884
-0.824817	-1.90639
-0.814714	-2.00966
-0.8058	-1.03608
-0.678333	-1.8725
-0.678333	-1.8725
-0.674203	-1.8725
-0.674203	-1.8725
-0.871912	-1.86104
-0.78432	-1.92099
-0.776756	-1.59787
-0.544993	-1.72173
-0.621952	-1.61498
-0.662267	-1.58437
-0.561966	-1.71434
-0.432861	-1.57593
-0.582802	-1.63347
-0.388038	-1.3416
-0.0924459	-1.37304
-0.162147	-1.29831
-0.250473	-1.43729
0.0762534	-1.22083
0.188111	-1.07382
0.0767003	-1.03786
0.315153	-0.931743
0.469573	-0.794349
-1.23376	-0.309447
-1.20846	0.0256104
-1.15539	0.342765
-1.08252	0.642639
-0.999173	0.935122
-0.915414	1.22214
-0.826605	1.49833
-0.73975	1.76691
-0.656262	2.02562
-2.65921	-0.765568
-2.5311	-0.407009
-2.41272	-0.0620609
-2.27977	0.272658
-2.60278	-1.01722
-2.17507	0.595047
-2.51405	-0.669434
-2.34643	-0.728771
-2.39596	-0.797304
-2.05639	0.906382
-2.42567	-0.334216
-2.25325	-0.379842
-2.31869	-0.447361
-2.23857	-0.484314
-1.93542	1.20901
-2.32206	-0.0147137
-2.16786	-0.0441994
-2.23852	-0.12
-2.16446	-0.147439
-2.23305	0.301142
-2.09295	0.177306
-1.82621	1.5027
-2.14823	0.202879
-2.06885	0.27571
-2.15329	0.601886
-1.99176	0.490562
-2.06643	0.51262
-1.98768	0.592583
-1.72556	1.78729
-2.07484	0.893659
-1.90093	-0.858062
-1.9129	0.890115
-1.91477	0.796516
-1.9845	0.813533
-1.99232	1.17742
-1.71394	-0.60996
-1.90655	1.10598
-1.8311	1.08901
-1.82405	1.18928
-1.85743	-0.921572
-1.7873	-0.508849
-1.91095	1.45564
-1.82592	1.38699
-1.7513	1.37558
-1.73709	1.4688
-1.66431	-0.306382
-1.58934	-0.262295
-1.74093	-0.594446
-1.65651	-0.184788
-1.74556	1.6604
-1.66071	1.65092
-1.65596	1.74523
-1.59297	0.0313111
-1.60032	-0.684883
-1.59586	-0.682123
-1.66124	-0.84666
-1.48988	-0.523814
-1.49236	0.0713745
-1.64018	-0.26826
-1.34802	-0.359193
-1.54952	0.155071
-1.58806	1.91987
-1.52238	0.356801
-1.52691	-0.345516
-1.31282	-0.021796
-1.574	-0.505883
-1.40903	-0.183652
-1.49158	-0.335572
-1.40348	0.393745
-1.55293	0.0565405
-1.45721	0.670119
-1.46861	0.461777
-1.24689	0.301359
-1.43836	-0.0203204
-1.49604	-0.172847
-1.32683	0.14735
-1.47689	0.337041
-1.39928	-0.00349307
-1.38781	0.974316
-1.3172	0.700523
-1.17483	0.608699
-1.37264	0.762141
-1.35419	0.297763
-1.42388	0.158265
-1.24925	0.477548
-1.31898	1.26631
-1.31488	0.320689
-1.38542	0.641109
-1.22447	0.996232
-1.10118	0.904771
-1.28266	1.05231
-1.27028	0.602888
-1.31417	0.114094
-1.3398	0.449622
-1.25765	1.55183
-1.16244	0.768876
-1.24087	0.632907
-1.03963	1.19245
-1.29873	0.933036
-1.13521	1.2843
-1.20001	1.82781
-1.18776	0.897548
-1.26079	0.734356
-1.19307	1.32947
-1.2292	0.440983
-1.08722	1.05691
-1.15991	0.933804
-0.950301	1.46713
-1.21761	1.20909
-1.13073	2.09417
-1.04486	1.56886
-1.18146	1.0263
-1.10498	1.18565
-1.01617	1.34938
-1.14711	0.756614
-1.10404	1.60298
-1.08479	1.22801
-0.872606	1.74079
-1.13433	1.48531
-0.964194	1.83914
-0.948545	1.62373
-1.10748	1.2985
-1.0236	1.46247
-1.06211	1.05265
-1.01018	1.51068
-0.791447	2.00642
-1.0314	1.55822
-0.866137	1.88596
-0.952991	1.73179
-0.947201	1.78516
-0.986974	1.35233
-0.910314	1.62703
-0.835867	1.90398
-0.769958	2.17056
-0.707829	2.42732
-3.71384	-1.17291
-3.60482	-0.700267
-3.36375	-0.258804
-3.60459	-1.83332
-3.54651	-1.63517
-3.28419	0.154464
-3.51188	-1.52894
-3.52795	-1.26557
-3.18149	0.542155
-3.38573	-1.22206
-3.33391	-1.56661
-3.30051	-1.09207
-3.28835	-0.836209
-3.21952	-0.684025
-3.23264	-0.735266
-3.18837	-0.475
-3.15954	-0.30204
-3.17591	-0.238835
-3.13276	-0.136146
-3.09205	-1.16138
-3.10825	0.0563036
-3.05172	-0.782886
-3.05871	0.226872
-2.94463	-0.428565
-2.80845	-1.42404
-2.88458	-0.0961731
-2.81586	-1.01508
-2.72885	-1.4034
-2.72775	-0.981082
-2.71516	-1.02536
-2.68942	-0.586621
-2.73097	-0.501761
-2.67076	-0.652985
-2.67983	-0.257593
-2.60321	-0.304391
-2.64107	-0.0212235
-2.55465	-0.217353
-2.52088	0.0226291
-2.55596	0.429573
-2.49167	0.12906
-2.25192	-1.16329
-2.24468	-0.786342
-2.2265	-0.434264
-2.20129	-0.104673
-2.18873	0.20452
-1.83789	-1.36354
-1.34512	-0.791273
-1.29472	-0.442895
-1.27013	-0.117501
-1.24787	0.187111
-1.18891	0.47287
-1.22999	-0.848604
-0.805247	-0.367642
-0.541351	0.0826022
-0.402486	0.50498
-0.815546	-2.3379
-0.797774	-2.22989
-0.770789	-2.12563
-0.736147	-2.02492
-0.698653	-1.92759
-0.663137	-1.83347
-0.624183	-1.74241
-0.584865	-1.65425
-0.540083	-1.56887
-0.487683	-1.48612
0.382634	-0.00395501
0.404588	0.0552667
0.43618	0.112433
0.471195	0.16765
0.512809	0.221014
0.495143	0.449587
0.551758	0.272618
0.556544	0.470618
0.596337	0.322547
0.503876	0.386293
0.60976	0.49092
0.647044	0.370882
0.534425	0.410898
0.53299	0.38711
0.44249	0.0372436
0.660979	0.510529
0.70144	0.417698
0.56698	0.434649
0.456862	0.0792985
0.565585	0.412468
0.478547	0.119894
0.870233	0.521761
0.597591	0.436945
0.712032	0.52948
0.609708	0.45759
0.502345	0.159105
0.893684	0.542195
0.767516	0.463065
0.631823	0.460588
0.918785	0.561919
0.535657	0.197
0.757005	0.547806
0.654422	0.479762
0.693368	0.265977
0.665941	0.483437
0.943968	0.580971
0.561538	0.233646
0.69566	0.501202
0.806363	0.565538
0.976995	0.599383
0.699738	0.505533
0.735019	0.302382
0.597455	0.269102
0.733447	0.521946
1.0051	0.617189
0.736228	0.526912
0.855302	0.582703
0.772045	0.337525
0.633936	0.303426
1.0383	0.634416
0.77493	0.542028
0.769816	0.547608
0.811596	0.371469
0.674753	0.336671
0.904643	0.599329
1.07586	0.651093
0.812775	0.561479
0.807523	0.567653
0.843864	0.404274
0.816002	0.524752
0.715932	0.368888
1.11318	0.667246
0.960027	0.61544
0.862141	0.580327
0.852174	0.587078
0.88103	0.435997
0.84826	0.551983
1.14982	0.6829
0.874004	0.578269
0.918417	0.46669
0.908355	0.603658
0.949473	0.496404
0.948725	0.628196
0.984561	0.525183
0.973788	0.651924
1.01556	0.553072
1.00936	0.674883
1.0427	0.697108
1.07658	0.718634
-2.26617	-1.00471
-2.12904	-0.871675
-2.07931	-0.834332
-2.14023	-0.941497
-1.91908	-0.765896
-2.00665	-0.811029
-1.95205	-0.772519
-2.05075	-0.88044
-1.91741	-0.752452
-1.82568	-0.707516
-1.84849	-0.712813
-1.94452	-0.821431
-1.77352	-0.651129
-1.8355	-0.69584
-1.76839	-0.655111
-1.84973	-0.764368
-1.73875	-1.57219
-1.66006	-0.596632
-1.72898	-0.641095
-1.69011	-1.48245
-1.6706	-0.599312
-1.76656	-0.709158
-1.58404	-0.543933
-1.63936	-1.39577
-1.52358	-1.4892
-1.64923	-0.588127
-1.56008	-0.600049
-1.59211	-0.545323
-1.49271	-1.56549
-1.67916	-0.65571
-1.56611	-1.312
-1.20067	-1.01693
-1.50418	-0.492944
-1.45783	-1.40106
-1.58015	-0.53685
-1.50243	-0.544041
-1.43633	-1.47581
-1.42451	-1.31594
-1.50986	-0.493059
-1.30709	-1.33066
-1.14305	-0.940714
-1.50247	-1.23099
-1.60658	-0.603942
-1.43896	-0.443584
-1.44164	-0.489911
-1.39022	-1.38919
-1.5108	-0.487185
-1.46136	-1.48892
-1.09957	-0.867093
-1.44911	-1.59789
-1.25273	-1.2464
-1.35794	-1.23367
-1.43095	-1.15261
-1.41719	-1.39805
-1.42396	-0.442438
-1.53187	-0.553777
-1.33809	-1.30548
-1.35916	-0.395775
-1.37273	-0.437567
-1.39805	-1.50507
-1.20171	-1.16502
-1.03962	-0.795942
-1.3017	-1.15411
-1.42399	-0.439057
-1.37585	-1.31028
-1.28262	-1.22453
-1.36691	-1.07674
-1.36138	-0.393382
-0.991626	-0.727138
-1.34293	-1.41542
-1.14489	-1.08636
-1.3107	-0.386921
-1.28591	-0.349445
-1.24248	-1.07713
-1.31743	-1.22546
-1.11151	-1.0103
-1.3005	-1.00325
-0.938282	-0.660567
-1.21374	-1.1462
-1.28224	-1.32878
-1.27573	-1.14343
-1.24745	-0.337893
-1.18687	-1.00261
-1.06866	-0.936712
-0.886224	-0.596122
-1.22209	-1.245
-1.21881	-1.06407
-1.13226	-0.930438
-1.13455	-1.07038
-1.01578	-0.86547
-1.21714	-0.932028
-1.17364	-0.290406
-0.830553	-0.533702
-1.16475	-1.16393
-1.1641	-0.987236
-1.07487	-0.860496
-0.962873	-0.796467
-1.06706	-0.996936
-1.10486	-0.244388
-0.772017	-0.473214
-1.11669	-1.08546
-1.10473	-0.91282
-0.901929	-0.729599
-0.996291	-0.925768
-1.03978	-0.199773
-1.06049	-1.00945
-1.04621	-0.840708
-0.989905	-0.935792
-0.40633	-0.799456
-0.340874	-0.64178
-0.263823	-0.489671
-0.149197	-0.625366
-0.183256	-0.342842
-0.0683991	-0.472532
-0.118265	-0.201021
0.0110645	-0.325097
-0.0643461	-0.063957
-0.0451957	-0.682579
-0.0111967	0.0685857
0.00336714	-0.534855
0.0916969	-0.182778
0.0409435	0.196827
0.0059795	-0.0609478
0.059891	-0.392347
0.14789	-0.0453138
0.0927119	0.320974
0.122024	-0.254786
0.209688	0.0875397
0.0847951	0.0758058
0.173389	-0.121917
0.260367	0.216011
0.147424	0.20773
0.48649	-1.00203
0.235849	0.00649589
0.316828	0.340313
0.618711	-1.28825
0.504887	-0.82822
0.206499	0.335075
0.276998	0.130673
0.53215	-0.660547
0.654464	-1.12493
0.362931	0.460645
0.258969	0.458077
0.564627	-0.498692
0.322019	0.250819
0.695425	-0.967287
0.589211	-0.342358
0.463262	-0.569245
0.612542	-0.191268
0.314917	0.576953
0.73448	-0.815018
0.475971	-0.421377
0.374412	0.36713
0.631673	-0.0451624
0.765979	-0.318915
0.494555	-0.27873
0.77096	-0.171743
0.779029	-0.667856
0.779533	-0.029768
0.363599	0.691907
0.512048	-0.141035
0.657457	0.0962022
0.786797	0.10728
0.525443	-0.00803614
0.795814	0.239652
0.485124	0.152654
0.808858	0.367585
0.684542	0.233053
0.541249	0.120502
0.821647	-0.525548
0.66762	-0.353215
0.817828	0.491298
0.556562	0.244799
0.418189	0.803132
0.67859	-0.208825
0.829099	0.610996
0.569094	0.365063
0.692352	-0.0695346
0.840464	0.726872
0.531525	0.276407
0.581835	0.481487
0.70424	0.0649218
0.873468	-0.387859
0.715379	0.194792
0.507492	-0.742906
0.464985	0.910804
0.59936	-0.757414
0.50916	-0.591743
0.598791	-0.602793
0.603939	-0.453633
0.730106	0.320305
0.514108	-0.445918
0.603842	-0.309649
0.518945	-0.305154
0.579811	0.396009
0.611158	-0.170577
0.743308	0.441679
0.523907	-0.169192
0.619213	-0.0361696
0.534733	-0.0377898
0.920418	-0.254566
0.61964	0.0938043
0.756962	0.559114
0.538295	0.0892777
0.625904	0.21956
0.769585	0.672798
0.546941	0.212222
0.635883	0.3413
0.618669	0.511666
0.555841	0.33124
0.6638	0.62357
0.763417	-0.287305
0.751599	0.953533
0.776817	-0.140743
0.705581	0.7319
0.769944	1.06649
0.795412	0.000642962
0.81158	0.137122
0.798073	1.17547
0.831329	1.28065
0.865824	1.38226
0.904616	1.48045
0.949883	1.5754
0.984414	1.66728
1.02103	1.75622
-1.30752	-1.06682
-1.22714	-0.993567
-1.1044	-0.676187
-1.21214	-0.930931
-1.12176	-0.818442
-1.18937	-0.965561
-1.02771	-0.711303
-1.26875	-0.414541
-1.10254	-0.849733
-1.19536	-0.206538
-1.2978	-0.599813
-0.948977	-0.487731
-1.02467	-0.789393
-1.0223	-0.685117
-0.818826	-0.459137
-0.928107	-0.576828
-1.21648	-0.468364
-1.11019	-0.0792893
-1.07166	-0.793312
-1.06435	-0.78605
-0.989806	-0.717838
-0.987137	-0.195581
-1.06435	-0.244643
-1.10253	-0.237204
-0.958924	0.00817794
-0.733363	-0.325804
-0.850274	-0.384895
-1.1327	-0.338581
-0.923517	-0.55682
-1.02171	0.03903
-0.913186	-0.651848
-0.984833	-0.696452
-0.822902	-0.447988
-0.963214	-0.670079
-0.978581	-0.117264
-1.03875	-0.148865
-0.891389	-0.0608486
-0.869135	-0.587449
-1.05724	-0.216614
-0.86485	0.132335
-0.739237	-0.323714
-0.933467	0.162771
-0.74572	-0.278038
-0.621801	-0.200604
-0.815453	-0.436482
-0.880828	-0.572181
-0.808535	-0.517498
-0.949313	-0.0310877
-0.875527	0.0124505
-0.848845	-0.54239
-0.78505	0.0730706
-0.967443	-0.093656
-0.774039	0.252536
-0.752425	-0.460616
-0.847272	0.272155
-0.521948	-0.0857571
-0.634197	-0.16011
-0.709124	-0.312798
-0.697299	-0.387298
-0.771153	-0.445796
-0.793849	0.154167
-0.853559	0.0892662
-0.602121	-0.203058
-0.706404	0.197187
-0.880287	0.0188251
-0.683067	0.370118
-0.729243	-0.42084
-0.759166	0.383775
-0.646086	-0.341765
-0.416379	0.0322389
-0.711005	0.270645
-0.769452	0.200239
-0.613304	0.315096
-0.589404	-0.196208
-0.659711	-0.323122
-0.79664	0.133788
-0.581838	-0.251209
-0.502281	-0.0521899
-0.482225	-0.0872419
-0.595808	0.483806
-0.671977	0.491369
-0.616171	-0.307337
-0.624398	0.359449
-0.520732	-0.218707
-0.672296	0.313262
-0.310501	0.142589
-0.511702	0.434329
-0.704323	0.241844
-0.515292	0.592495
-0.55296	-0.207195
-0.46419	-0.0826486
-0.385939	0.0716969
-0.460661	-0.128334
-0.572641	0.595758
-0.359316	0.0262297
-0.529527	0.469076
-0.490761	-0.18862
-0.57672	0.421405
-0.61376	0.347406
-0.187987	0.252636
-0.406086	0.5479
-0.384902	-0.106198
-0.409226	0.700663
-0.479738	0.692547
-0.428173	-0.0944697
-0.341685	-0.0062716
-0.257722	0.184385
-0.432802	0.577325
-0.480114	0.526394
-0.225711	0.134609
-0.311734	0.0262575
-0.318323	0.803748
-0.30645	0.656378
-0.0546321	0.354015
-0.330546	0.677913
-0.19493	0.110521
-0.216165	0.905198
-0.189201	0.769889
-3.46596	-3.10204
-3.31581	-2.96786
-3.19319	-2.83842
-3.08454	-2.71346
-3.00118	-2.59278
-2.90892	-2.47614
-2.82744	-2.36334
-2.72265	-2.60525
-2.74687	-2.25421
-2.67414	-2.14856
-2.54008	-2.49357
-2.37381	-2.38584
-2.25216	-2.38599
-2.23637	-2.28184
-2.12953	-2.2776
-2.08281	-2.31141
-2.02566	-2.17304
-2.10306	-2.18139
-1.97721	-2.20166
-1.93548	-2.07211
-1.98304	-2.08432
-1.87944	-2.09579
-1.85028	-1.97462
-1.70739	-1.9812
-1.79441	-1.9936
-1.87868	-1.99044
-1.77366	-1.8804
-1.6287	-1.8815
-1.71875	-1.89489
-1.79598	-1.89961
-1.70265	-1.78928
-1.55835	-1.78533
-1.64623	-1.79949
-1.63667	-1.70113
-1.7183	-1.81168
-1.48933	-1.69249
-1.58036	-1.61579
-1.57212	-1.70724
-1.42002	-1.60282
-1.50739	-1.61798
-1.192	-1.58293
-1.36086	-1.51615
-1.16081	-1.48822
-1.45395	-1.53158
-1.30737	-1.43235
-1.12541	-1.39686
-1.08996	-1.30866
-1.25338	-1.35126
-1.05692	-1.22348
-1.2018	-1.27277
-1.01739	-1.14115
-0.985504	-1.06154
-0.949576	-0.984514
-1.28047	-1.52438
-0.916109	-0.909947
-1.23312	-1.43301
-0.955698	-0.859156
-1.186	-1.34486
-0.868082	-0.761666
-1.13711	-1.25977
-1.13634	-1.18939
-1.08774	-1.17758
-0.796024	-0.66762
-1.04017	-1.09815
-1.05252	-1.10736
-1.00054	-1.02134
-0.719184	-0.576838
-0.960075	-0.947025
-0.969643	-1.02822
-0.656111	-0.489152
-0.923114	-0.87508
-0.896135	-0.951829
-0.593303	-0.404408
-0.816156	-1.34779
-0.545491	-0.322458
-0.748985	-1.25878
-0.815839	-0.878044
-0.488729	-0.243169
-0.68508	-1.17291
-0.742982	-0.806734
-0.443113	-0.166411
-0.584905	0.109141
-0.619502	-1.09002
-0.672041	-0.737776
-0.535641	-0.662149
-0.552784	-1.00996
-0.588435	-0.671056
-0.422588	0.163738
-0.490114	-0.932585
-0.448248	-0.593634
[truncated: 3,701 more rows]

## Sheet: Figure 3e
logS true	logS predicted
-2.06483	-2.06206
-1.94998	-1.83843
-1.8879	-1.60269
-0.61019	-0.795875
-0.39194	-0.795875
-0.34028	-0.795875
-0.21126	-0.795875
-0.0171	-0.795875
-0.41881	-1.49451
-0.35701	-1.50632
-0.2702	-1.52125
-0.23873	-1.53967
-0.13454	-1.57725
-0.05302	-1.61081
0.00437	-1.63493
0.07033	-1.63493
0.12063	-1.63493
0.19062	-1.63493
0.2483	-1.63493
0.31984	-1.63493
-1.64627	-3.48307
-1.55676	-3.44761
-1.48732	-3.4074
-1.42725	-3.36455
-1.35488	-3.36455
-1.32033	-3.36455
-1.24713	-3.36455
-1.18495	-3.36455
-1.12833	-3.36455
-1.01312	-0.311173
-0.66425	-0.311173
-0.45062	-0.311173
-0.21126	-0.311173
0.14153	-0.311173
-0.45625	-1.17621
-0.35955	-1.10438
-0.30365	-1.04603
-0.22298	-0.97283
-0.16349	-0.921729
-0.1041	-0.863269
-0.03908	-0.805104
0.00706	-0.762648
0.04765	-0.726294
0.09681	-0.680536
0.16204	-0.643235
0.2171	-0.594816
0.27171	-0.531769
0.31705	-0.492642
-0.33502	-1.09991
-0.18156	-0.953519
0.02632	-0.811929
0.19213	-0.678624
0.33708	-0.550999
0.45025	-0.445134
0.62524	-0.445134
0.75553	-0.445134
0.874	-0.445134
-0.99296	-1.22215
-0.97006	-1.19469
-0.86451	-1.15394
-0.84072	-1.13125
-0.79998	-1.07825
-0.77672	-1.05314
-0.6306	-0.932938
-0.47607	-0.851383
-0.35414	-0.728023
-0.17248	-0.579161
0.0163	-0.440661
0.12637	-0.420685
-0.89967	-1.06881
-0.73391	-0.926569
-0.50811	-0.789008
-0.31951	-0.657332
-0.13334	-0.528135
0.00527	-0.420685
0.15186	-0.420685
0.28565	-0.420685
0.38031	-0.420685
0.46798	-0.420685
-1.79332	-1.51287
-0.99138	-1.46388
-0.75682	-1.36857
-0.58822	-1.32653
-0.42448	-1.26855
-0.27408	-1.16645
-0.176	-1.07335
-0.07101	-0.95916
-0.00105	-0.870764
0.06519	-0.783227
0.12732	-0.705596
0.21582	-0.602043
-0.84338	-1.43264
-0.48322	-1.24955
-0.20225	-1.07161
-0.0618	-0.899772
0.11043	-0.736149
0.21196	-0.602043
0.32665	-0.602043
0.43627	-0.602043
0.54482	-0.602043
0.63033	-0.602043
1.051	0.861186
1.0637	0.899969
1.07125	0.921912
1.07726	0.9324
1.08732	0.971937
1.09884	1.00667
1.10602	1.02592
1.1214	1.06526
1.13267	1.08975
1.14893	1.12485
1.15792	1.14487
1.17216	1.17392
1.18698	1.19712
1.21012	1.2354
1.22795	1.26593
1.24903	1.29404
1.26855	1.31743
1.28917	1.34099
1.30759	1.36222
1.34878	1.36407
1.3731	1.36407
1.42314	1.36407
1.47426	1.36407
1.51825	1.36407
-1.76439	-0.351758
-1.71163	-0.283696
-1.6597	-0.216845
-1.60542	-0.150954
-1.53569	-0.0846806
-1.45805	-0.0197668
-1.38002	0.0443018
-1.28825	0.106339
-1.20721	0.167236
-1.12557	0.22625
-1.04343	0.286097
-0.95409	0.345168
-0.87552	0.382978
-0.79526	0.382978
-0.71477	0.382978
-0.62855	0.382978
-0.57496	0.382978
-1.36353	-0.216187
-1.14814	0.0449314
-1.06799	0.167838
-0.97724	0.286694
-0.89922	0.382978
-0.80833	0.382978
-0.67355	0.382978
-0.59784	0.382978
-0.5035	0.382978
-0.45536	0.382978
-0.42708	0.382978
-0.34537	0.382978
-0.28369	0.382978
-0.19594	0.382978
0.56485	0.339167
0.57068	0.372486
0.57658	0.401836
0.58286	0.434217
0.59581	0.483675
0.60353	0.515118
0.61095	0.545002
0.61631	0.56593
0.62216	0.589739
0.63459	0.639576
0.64781	0.682233
0.65022	0.697599
0.65834	0.699153
0.66666	0.699153
0.67109	0.699153
0.68078	0.699153
0.68934	0.699153
0.69586	0.699153
0.69586	0.160771
0.53497	0.222095
0.54256	0.280292
0.5543	0.335934
0.56432	0.38936
0.57352	0.440221
0.58475	0.489467
0.59777	0.53667
0.60835	0.582428
0.62054	0.62711
0.63078	0.670997
0.64426	0.699153
0.65455	0.699153
0.66659	0.699153
0.67663	0.699153
0.68945	0.699153
0.69595	0.238896
0.69595	0.277938
0.10465	0.340244
0.15761	0.365079
0.23334	0.402385
0.27234	0.450953
0.31525	0.486266
0.38338	0.493729
0.42775	0.527317
0.43578	0.556799
0.48331	0.583581
0.52016	0.613181
0.55331	0.635036
0.59233	0.645757
0.62107	0.666304
0.63689	0.67347
0.66699	0.760727
0.67624	0.760727
0.67624	0.760727
0.62881	0.760727
0.65279	0.760727
0.68104	0.760727
0.70302	0.760727
0.73201	0.760727
0.75864	0.760727
0.78313	0.760727
0.8167	0.760727
0.84352	0.760727
0.86793	0.760727
0.89638	0.760727
0.91792	0.760727
0.95007	0.760727
0.977	0.760727
1.00273	0.760727
1.03168	0.207058
1.05952	0.258016
1.08671	0.308075
0.06492	0.358129
0.13014	0.407191
0.19434	0.453728
0.2628	0.500262
0.3245	0.547252
0.38432	0.595072
0.44479	0.641292
0.50877	0.67347
0.56778	-1.23823
0.63149	-0.601359
0.67628	-0.601359
0.67628	-0.601359
-3.08728	-0.694992
-1.68938	-0.658759
-1.13011	-0.628111
-0.59973	-0.585571
-0.43127	-0.552244
-0.4246	-0.498217
-0.41628	-0.468128
-0.40703	-0.427558
-0.39766	-0.403328
-0.3809	-0.34405
-0.37646	-0.318184
-0.36561	-0.285006
-0.36117	-0.23169
-0.34396	-0.199265
-0.33481	-0.171214
-0.3251	-0.148276
-0.31069	-0.0968153
-0.30053	-0.0965545
-0.29301	-0.0965545
-0.28574	-0.0965545
-0.27027	-0.0965545
-0.26285	-0.0965545
-0.25433	-0.337129
-0.24667	-0.235304
-0.23049	-0.138312
-0.2164	-0.0443534
-0.8541	0.045928
-0.79232	0.118011
-0.70925	0.118011
-0.65271	-0.41156
-0.5822	-0.376462
-0.5822	-0.331341
-0.53482	-0.296793
-0.53482	-0.269393
-0.47823	-0.239744
-0.47823	-0.20517
-0.49154	-0.171926
-0.43679	-0.130275
-0.36531	-0.0886877
-0.3133	-0.0596837
-0.27723	-0.049417
-0.234	0.045928
-0.18221	0.0898636
-0.13759	0.118011
-0.08081	0.118011
-0.02734	0.118011
0.00974	0.118011
0.02126	0.118011
-0.18834	0.118011
-0.18834	0.118011
-0.13439	0.118011
-0.10558	0.118011
-0.10558	0.118011
-0.05441	0.118011
-0.03088	0.118011
-0.03088	0.118011
-0.00286	0.118011
0.01276	0.118011
0.05175	0.118011
0.09008	0.118011
0.12126	0.118011
0.16872	0.118011
0.18805	0.118011
0.23141	0.118011
0.27689	0.118011
0.29491	0.118011
0.34159	0.118011
0.37326	-1.19907
0.41093	-0.520376
0.42981	-0.663952
0.48126	-0.122669
0.52212	-0.122669
0.55123	-0.122669
0.59333	-0.719094
0.64406	-0.625038
0.6895	-0.525788
0.73476	-0.424366
-2.32145	-0.322729
-0.92	-0.210371
-1.8395	-0.122669
-0.6357	-0.122669
-0.16633	-0.122669
0.29276	-0.638267
-1.97508	-0.475318
-1.87183	-0.333939
-1.75513	-0.254929
-1.6481	-0.157491
-1.5315	-0.122669
-1.39707	-0.122669
-1.28798	-0.122669
-1.17947	-0.122669
-1.07895	-0.122669
-1.85654	-0.122669
-1.68812	-0.122669
-1.53873	-0.122669
-1.454	-0.122669
-1.33087	-0.122669
-1.20696	-0.122669
-1.11399	-0.122669
-1.06878	-0.122669
-0.98852	-0.122669
-0.98852	-0.122669
-0.90616	-0.122669
-0.90616	-0.122669
-0.80486	-0.122669
-0.80486	-0.122669
-0.68598	-0.122669
-0.68598	-0.122669
-0.58609	-0.122669
-0.58609	-0.122669
-0.48468	-0.508996
-0.48468	-0.40717
-0.39411	-0.303725
-0.39411	-0.203415
-0.29545	-0.122669
-0.29545	-0.122669
-0.19324	0.479506
-0.19324	0.506709
-0.1124	0.533956
-0.02785	0.5755
-1.00374	0.599517
-1.00374	0.624816
-0.96592	0.65897
-0.96592	0.700618
-0.94036	0.721033
-0.94036	0.748469
-0.76105	0.77293
-0.76105	0.797213
-0.74965	0.818135
-0.74965	0.826298
-0.62592	0.826298
-0.62592	0.826298
-0.5264	0.826298
-0.5264	0.826298
-0.45557	0.826298
-0.45557	0.408213
-0.38641	0.40692
-0.38641	0.768142
-1.69329	0.190821
-1.61325	0.317057
-1.50806	0.441415
-1.3733	0.562666
-1.28718	0.664342
-1.16385	0.664342
0.36532	0.664342
0.36538	0.664342
0.3654	-0.352819
0.36631	-0.352819
0.3669	-0.352819
0.36782	-0.352819
0.3693	-0.352819
0.37125	-0.352819
0.3726	-0.352819
0.37462	-0.352819
0.37696	-0.352819
0.37998	-0.352819
0.38257	-0.352819
0.38362	-0.477495
0.3857	-0.635323
0.38868	-0.802091
0.39264	-0.974527
0.39476	-1.15435
0.40001	-0.129131
-1.02135	-0.129131
-1.02135	-0.129131
-1.29615	-0.129131
-0.50287	-0.129131
0.66937	-0.129131
0.77426	-0.129131
0.95287	-0.129131
1.0722	-0.129131
1.27138	-0.129131
1.60544	-0.129131
1.82578	-0.23109
2.01435	-0.356536
-0.1538	-0.488749
-0.27798	-0.628399
-0.39309	-0.772383
-0.51038	0.132308
-0.62483	0.132308
-0.73474	0.132308
-0.8461	0.132308
-0.96106	0.132308
-1.07762	0.132308
-1.18908	0.132308
-1.29992	0.132308
-1.41781	0.132308
-1.52988	0.132308
-1.6487	0.132308
-1.76408	0.0393298
-1.88025	-0.0790104
-0.1317	-0.201394
-0.25839	-0.330787
-0.38088	-0.464019
-0.49675	0.313867
-0.61704	0.417006
-0.73466	0.471545
-0.84603	0.548019
-0.96518	0.581098
-1.0774	0.581098
-1.19947	0.581098
-1.31244	0.581098
-1.43551	0.581098
-1.55511	0.636787
-1.66783	0.737005
-1.78626	0.822994
-1.89897	0.892008
-0.0566	0.940588
-0.14519	0.940588
-0.23807	0.940588
-0.33005	0.940588
-0.42047	0.940588
-0.51546	0.940588
-0.60663	-0.143063
-0.69931	-0.0700553
-0.79048	-0.0349203
-0.88129	-0.0349203
-0.97476	-0.0349203
-1.06685	-0.0349203
-1.1552	-0.0349203
-1.24867	-0.0349203
-1.33458	-0.0349203
-1.42238	-0.285337
-0.64708	-0.184197
-0.56009	-0.0884726
-0.50542	-0.0509994
-0.43255	0.0237062
-0.39369	0.0371021
-0.34158	0.0371021
-0.29828	0.0371021
-0.25256	0.0371021
-0.22959	0.0371021
-0.12806	-0.85445
-0.05137	-0.780336
0.01686	-0.701849
0.07145	-0.574304
0.13853	-0.487524
0.18655	-0.406978
0.23085	-0.34283
0.25628	-0.280598
0.29197	-0.279797
0.32602	-0.279797
-1.30479	0.649671
-1.21684	0.696489
-1.15164	0.734278
-1.09522	0.762342
-1.02258	0.791981
-0.98542	0.822265
-0.96558	0.860765
-0.93742	0.894393
-0.93291	0.944798
-0.96959	1.00295
-0.89416	1.05131
-0.79912	1.09224
-0.77118	1.13449
-0.70244	1.16658
-0.6721	1.16949
-0.65673	1.16949
-0.64009	1.16949
-0.60202	1.16949
-0.55229	1.16949
-1.27071	-1.08007
-1.22029	-0.973998
-1.17427	-0.874719
-1.10071	-0.776177
-1.04296	-0.682946
-1.00972	-0.588511
-0.96627	-0.559375
-0.93841	-0.559375
-0.9018	0.503412
-0.84511	0.531095
1.04477	0.573718
1.05562	0.618303
1.06586	0.662256
1.07357	0.711978
1.08215	0.745487
1.09156	0.790773
1.10135	0.842005
1.11267	0.885798
1.13484	0.911461
1.1626	0.939045
1.19115	0.978099
1.21623	0.97887
1.24601	0.97887
1.27093	0.97887
1.29966	0.97887
1.3462	0.97887
1.39752	0.97887
1.45297	-0.764765
1.4858	-0.691867
-0.73	-1.15111
-0.58052	-0.919031
-0.41189	-1.01907
-0.27187	-1.26882
-0.13962	-0.558093
-0.01255	-1.0351
0.10208	-0.460163
0.20364	-0.656856
-0.1207	-0.486077
-0.07796	-0.799545
-0.00933	-0.875105
0.06479	-0.804629
0.13415	-0.440715
0.21494	-0.17542
0.26696	-0.365829
0.33059	-0.581151
0.4099	-0.769653
0.4751	-0.658829
0.51525	-0.966771
0.55699	-0.335611
0.62024	-1.47361
0.6819	-1.12966
0.76147	-0.609932
0.83356	-1.31413
0.89523	-0.276315
0.96207	-1.35715
0.98851	-1.00469
-1.13393	-0.844911
-0.184419	-0.730807
-0.622625	-0.647849
-0.428452	-0.851427
0.0926128	-0.54783
-0.721111	-0.909024
-0.887559	-0.386801
-0.543101	-1.19633
-0.750838	-1.24203
0.19538	-0.907876
0.03406	-1.08123
0.03406	-0.818173
0.03406	-0.726303
0.374665	-0.406834
-1.23617	-1.02086
-0.311615	-0.819668
0.440036	-0.885609
0.440036	-0.566241
0.440036	-0.49628
0.440036	-0.628373
0.440036	-0.8864
0.440036	-0.752876
0.440036	-0.738916
0.764168	-0.953295
-0.611231	-0.27944
-0.0708301	-0.614777
0.0692762	-0.683985
-0.987439	-0.440715
-0.14505	-0.54783
0.538488	-0.27944
0.538488	-0.27944
0.538488	-0.440715
-0.501527	-0.335611
-0.06189	-0.440715
0.30033	-0.440715
-0.462826	-0.738916
-0.484312	-0.909024
-0.291152	-0.486077
-0.136921	-0.27944
0.0660814	-0.27944
-0.219882	-1.36271
-0.138368	-0.410965
-0.0103388	-1.29059
0.321583	-1.21944
0.321583	-0.344885
0.321583	-1.14978
0.25017	-0.280474
0.25017	-1.08104
0.25017	-0.217265
0.563846	-1.01364
-0.313281	-0.155121
-0.21514	-0.948046
-0.306222	-0.0943451
-0.254574	-0.883106
-0.260856	-0.818468
0.197671	-0.036273
0.104716	-0.754258
0.409773	0.020466
0.525527	-0.691179
0.0142375	0.07684
-0.0510568	0.132291
0.441432	-0.628139
0.224014	0.186129
0.48391	0.238969
0.588374	0.401025
0.135245	0.413979
0.135245	-0.322115
0.447964	-0.260064
0.698406	0.103724
0.698406	0.121352
0.698406	-0.101177
0.698406	-0.060907
0.698406	0.0617854
0.698406	-0.250831
0.698406	-1.14752
0.643832	-0.904865
0.613395	-1.08219
-0.642995	-0.832392
-0.642995	-0.839414
-0.642995	-1.01748
-0.642995	-0.76892
-0.642995	-0.775558
-0.642995	-0.63872
-0.642995	-0.954597
-0.266747	-0.712807
-0.266747	-0.707368
-0.266747	-0.907962
0.0084626	-0.580267
0.0084626	-0.666261
0.0084626	-0.846775
0.0084626	-0.647527
0.0084626	-0.52362
0.0084626	-0.602909
0.0084626	-0.60521
0.0436606	-0.77132
0.0436606	-0.468183
0.0436606	-0.410965
0.0436606	-0.544154
0.0436606	-0.53174
0.0436606	-0.427072
0.0436606	-0.697214
-0.104312	-0.357876
-0.104312	-0.45992
-0.104312	-0.373294
-0.104312	-0.471617
-0.104312	-0.638491
-0.104312	-0.402981
-0.104312	-0.580676
0.0546646	-0.305983
0.0546646	-0.30679
0.0546646	-0.40251
0.0665655	-0.255179
0.0665655	-0.347358
0.0665655	-0.524245
0.0665655	-0.348783
0.0665655	-0.24143
0.0665655	-0.217265
0.0665655	-0.292817
0.108943	-0.296032
0.108943	-0.190177
0.108943	-0.167337
0.108943	-0.244168
0.108943	-0.139599
0.108943	-0.106273
0.108943	-0.0897299
0.0167779	-0.0477134
0.0167779	-0.0021968
0.277869	0.0429609
0.277869	0.088051
0.277869	-0.219179
0.267273	-0.338499
0.267273	-0.272572
0.267273	-0.61032
0.658681	-0.324675
0.658681	0.129639
0.658681	-0.0857964
0.658681	0.295157
0.658681	-0.694505
0.658681	-0.116644
0.658681	0.319217
0.853606	0.10192
0.853606	-0.232497
0.853606	-0.11301
0.853606	-0.355639
0.853606	0.0461331
0.853606	-1.03489
0.853606	-0.78281
-1.20144	-0.625091
-1.01359	-0.498166
-1.01359	-0.587596
-1.1222	-0.0648296
-1.1222	-0.218898
-1.05363	-0.70127
-1.05363	-0.172647
-0.924736	-0.597506
-0.924736	-0.16613
-0.987267	0.00407411
-0.987267	0.0870553
-0.839125	-0.0947514
-0.839125	-0.00709619
-0.910042	-0.491303
-0.910042	-0.206339
-0.755464	0.110141
-0.755464	0.155622
-0.755464	0.139974
-0.852444	0.292701
-0.852444	0.0644306
-0.670573	0.576072
-0.670573	0.166889
-0.782114	0.251343
-0.782114	0.301388
-0.592687	0.0748963
-0.592687	-0.241501
-0.704752	0.0467845
-0.704752	-1.48062
-0.645527	-1.97881
-0.645527	-1.8249
-0.514011	-1.51434
-0.514011	-1.53163
-0.590624	-1.78595
-0.590624	-1.90629
-0.436872	-1.92951
-0.436872	-1.61457
-0.510873	-1.70598
-0.510873	-1.49905
-0.361547	-1.72225
-0.361547	-1.95284
-0.334561	-1.2788
-0.334561	-2.24591
-0.439511	-1.57673
-0.439511	-2.10469
-0.213841	-1.68346
-0.213841	-1.71285
-0.141819	-2.58575
-0.141819	-1.71086
-1.13507	-1.12577
-0.939596	-1.42084
0.109925	-1.51956
0.303573	-1.80787
0.309195	-1.32406
0.315006	-2.09845
0.374929	-2.487
0.410288	-2.13993
0.450111	-2.20514
0.450111	-1.42012
-1.79618	-1.88822
-1.67877	-1.2685
-1.72379	-2.05025
-1.61558	-1.61472
-1.5933	-2.04192
-1.65046	-1.8257
-1.54326	-2.68397
-1.52989	-1.93271
-1.41068	-1.79522
-1.59244	-2.00468
-1.4568	-1.22913
-1.46366	-2.1515
-1.53938	-1.81484
-1.53938	-2.88731
-1.33087	-1.36001
-1.41233	-2.37365
-1.41233	-2.78458
-1.47665	-2.39569
-1.39569	-1.4226
-1.2601	-1.49273
-1.3586	-2.48979
-1.3586	-1.42618
-1.34907	-1.34353
-1.40506	-2.17058
-1.1997	-1.52062
-1.01942	-1.73395
-1.01942	-1.65493
-1.28633	-1.62057
-1.27453	-1.37961
-1.15406	-1.99249
-1.15406	-1.33291
-1.3377	-2.3024
-0.937643	-1.72034
-1.20092	-1.32197
-1.08624	-2.03504
-1.20551	-2.12104
-1.28539	-1.88574
-1.14614	-1.32548
-1.23243	-1.81215
-0.860359	-2.21045
-1.01602	-1.76457
-1.13393	-1.58151
-0.810664	-1.61836
-1.08552	-2.07378
-1.1741	-1.19635
-1.07637	-1.44541
-0.938114	-2.01504
-0.747472	-2.99275
-0.747472	-1.8579
-0.747472	-2.20555
-1.02051	-1.51729
-1.01856	-1.58129
-0.888043	-1.61696
-0.678986	-2.11917
-0.956428	-2.26181
-0.82023	-1.6723
-0.599095	-1.40639
-0.758227	-1.91247
-0.523282	-2.14886
-0.468645	-1.17384
-0.404319	-0.902032
-0.338831	-0.423275
-0.653353	-0.709029
-0.70907	-0.727487
-0.621709	-0.784302
-0.731257	-1.05952
-0.60061	-0.603807
-0.62915	-0.326516
-0.495792	-0.617839
-0.553322	-0.66828
-0.654592	-0.946737
-0.51976	-0.501456
-0.445114	-0.2318
-0.497039	-0.511639
-0.48822	-0.554661
-0.464042	-0.402818
-0.516668	-0.409216
-0.354463	-0.141274
-0.542985	-0.83623
-0.303071	-0.445098
-0.191562	-0.308439
-0.261831	-0.309755
-0.114668	-0.0532282
-0.0823957	-0.728534
-0.0936973	-0.219858
-0.0772073	-0.341632
-0.129206	-0.2148
-0.137557	0.0325625
0.00256397	-0.623435
0.0133777	-0.133687
0.0315304	-0.123799
0.0386076	-0.243653
0.144181	0.115467
0.167667	-0.520112
0.0568029	-1.05952
0.195937	-0.123799
0.227953	-0.709029
0.184452	-0.243653
0.145801	-0.902032
0.222333	-0.727487
0.249205	-0.603807
0.362883	0.0325625
0.43853	-0.946737
0.369249	-0.784302
0.323414	-0.617839
0.285182	-0.501456
0.407141	-0.66828
-1.15552	0.115467
-1.76308	-0.83623
-1.38943	-0.423275
-1.24558	-0.511639
-1.40105	-0.402818
-1.46449	-0.554661
-1.08876	-0.326516
-1.49634	-0.409216
-1.31754	-0.728534
-1.57532	-0.308439
-1.62463	-0.445098
-1.29507	-0.2318
-1.30469	-0.309755
-0.949756	-0.219858
-1.72334	-0.623435
-1.70947	-1.17384
-1.23893	-0.141274
-1.37519	-0.341632
-1.41934	-0.2148
-1.72893	-0.133687
-0.922073	-0.520112
-1.17725	-0.0532282
-1.53014	-0.64984
-0.727321	-0.585081
-1.00736	-0.523618
-0.984414	-0.465417
-1.72737	-0.412021
-2.31927	-0.412021
-1.67819	-0.363634
-1.77629	-0.363634
-1.08991	-0.31738
-1.58061	-0.273186
-1.35007	-0.230519
-1.3985	-0.190015
-0.823067	-0.686256
-1.87124	-0.600683
-1.58244	-0.516257
-1.80303	-0.433677
-1.75402	-0.353673
-1.65414	-0.275386
-1.16857	-0.199661
-0.875342	-0.125446
-2.03774	-0.052385
-1.92686	-0.145881
-1.97207	-0.0800745
-1.24219	-0.0187386
-2.21518	0.0376846
-1.82531	0.0903983
-1.57441	0.139697
-0.95734	0.139697
-0.961163	0.186669
-1.65765	0.231513
-0.620307	0.275644
-1.42013	0.318017
-1.91714	-0.769614
-1.06562	-0.669395
-1.8814	-0.571065
-1.7581	-0.475175
-1.16448	-0.380611
-1.07052	-0.380611
-1.64577	-0.287796
-0.508742	-0.287796
-1.4684	-0.198294
-1.48899	-0.112315
-0.81095	-0.026589
-1.57604	0.0579177
-1.77266	-1.30354
-1.72238	-1.19304
-0.844689	-1.08599
-1.54021	-0.981634
-1.4115	-0.879179
-1.20021	-0.879179
-1.25312	-0.778966
-1.47776	-0.681287
-1.87705	-0.58616
-1.25919	-0.491808
-1.3172	-0.399307
-1.71838	-0.732115
-2.05091	-0.63198
-1.27627	-0.534344
-1.29336	-0.440356
-1.19212	-0.35237
-1.0297	-0.35237
-1.38972	-0.268288
-1.33574	-0.268288
-2.10217	-0.18891
-1.12424	-0.112347
-0.885757	-0.0365023
-1.61585	0.0385472
-1.43777	-0.645795
-0.495399	-0.553287
-0.495399	-0.465754
-0.311486	-0.381506
-0.311486	-0.300009
0.0363614	-0.300009
0.0363614	-0.220997
-0.320246	-0.220997
-0.320246	-0.142782
-0.211366	-0.0681785
-0.211366	0.00295378
-0.180355	0.0719916
-0.180355	-0.315479
-0.323929	-0.226763
-0.323929	-0.140267
-0.205249	-0.0586072
-0.205249	0.0202448
0.176303	0.0202448
0.176303	0.095514
-0.0919084	0.095514
-0.0919084	0.166583
-0.0336254	0.2348
-0.0336254	0.303759
-0.156113	0.370695
-0.156113	-3.81955
-0.0719217	-3.59572
-0.0719217	-3.37296
0.315551	-3.85792
0.315551	-3.15109
0.054332	-2.93036
0.054332	-3.77779
0.122343	-3.69909
0.122343	-3.62185
0.0638966	-3.54614
0.0638966	-2.56383
0.186131	-2.39063
0.186131	-2.30127
0.463069	-2.12575
0.463069	-2.22314
0.061564	-1.95559
0.061564	-2.51992
0.28611	-2.05885
0.28611	-2.35949
0.226604	-2.57055
0.226604	-1.79077
0.318227	-1.89892
0.318227	-2.44472
0.614476	-2.3626
0.614476	-2.61605
0.219461	-2.66715
0.219461	-2.25098
0.388919	-2.2004
0.388919	-2.27254
0.472869	-2.45962
0.472869	-1.63114
0.485307	-2.15968
0.485307	-2.07865
0.785765	-2.4247
0.785765	-2.04733
0.429254	-2.15594
0.429254	-2.0589
0.550043	-2.25678
0.550043	-2.07101
0.657176	-1.95881
0.657176	-1.88702
0.663468	-2.23211
0.663468	-1.89775
0.967848	-1.98489
0.967848	-1.98489
0.594395	-1.87119
0.594395	-2.05593
-0.320997	-1.76311
-0.320997	-1.89992
0.65805	-1.6976
0.65805	-1.68836
-0.316976	-2.03874
-0.316976	-1.81558
0.662349	-1.85766
0.662349	-1.51191
-0.307858	-1.39171
-0.307858	-1.6435
-0.210993	-1.85117
-0.210993	-1.31504
-0.206457	-1.23923
-0.206457	-1.46979
0.786598	-1.16488
0.786598	-1.08968
-0.153972	-1.29647
-0.153972	-1.18502
-0.178846	-1.07547
-0.178846	-0.968055
-0.0938375	-0.859485
-0.0938375	-0.750536
-0.0724558	-0.644927
-0.0724558	-0.541734
-0.0359085	-0.441296
-0.0359085	-1.20255
0.967028	-1.08881
0.967028	-0.977536
0.0600751	-0.867232
0.0600751	-1.30524
0.0400697	-0.759099
0.0400697	-1.22894
0.0519908	-1.14081
0.0519908	-1.39406
0.0633167	-0.652154
0.0633167	-1.15505
0.124461	-1.04249
0.124461	-1.30106
0.173382	-0.910994
0.173382	-0.547125
0.184551	-1.0835
0.184551	-0.946999
0.217726	-1.21393
0.217726	-0.809715
0.2256	-1.01102
0.2256	-0.709555
0.285845	-0.445567
0.285845	-1.12747
0.312604	-0.855238
0.312604	-0.942597
0.317845	-0.612995
0.317845	-1.04424
0.385974	-0.761388
0.385974	-0.346574
0.42886	-0.874895
0.42886	-1.76291
-0.502484	-0.671693
-0.502484	-0.516875
0.465123	-0.960734
0.465123	-0.806423
0.473237	-1.64149
0.473237	-0.878552
0.485468	-0.422799
0.485468	-0.581454
0.548919	-1.54607
0.548919	-1.64929
0.59404	-0.737328
0.59404	-0.798775
0.614505	-0.331637
0.614505	-0.497908
0.165297	-0.910857
0.249265	-1.52375
0.333318	-1.44347
0.410494	-1.54023
0.496534	-0.719644
0.496534	-0.244067
0.49922	-0.413153
0.49922	-0.823553
0.579034	-1.46631
0.579034	-1.62561
0.582454	-1.62707
0.582454	-1.4607
0.659543	-1.4101
0.742894	-1.33972
0.835805	-1.36267
0.922872	-1.42451
0.541812	-0.156493
0.596489	-0.738025
0.650441	-1.3497
0.707475	-1.24589
0.768652	-1.50238
0.824361	-1.34269
0.890463	-1.50257
0.951667	-1.29736
1.02351	-1.23303
0.5388	-0.654613
0.59143	-1.31845
0.639955	-1.13206
0.692989	-1.23456
0.746857	-1.38019
0.806859	-1.22551
0.806859	-1.13878
0.810987	-1.38237
0.810987	-0.57105
0.860308	-1.18627
0.926943	-1.02159
1.00633	-1.21287
1.08767	-1.12045
0.228612	-1.25907
0.318634	-1.10558
0.414277	-0.490669
0.507577	-1.26487
0.608632	-1.0347
0.608632	-1.07808
0.612202	-0.910912
0.612202	-1.10797
0.705733	-1.00863
0.705733	-1.05228
0.700139	-1.15147
0.700139	-0.411652
0.791626	-0.99814
0.891736	-1.14932
0.982664	-0.80012
1.08451	-0.931935
-0.812262	-0.969888
-0.699558	-0.333133
-0.586261	-0.898762
-0.491361	-1.04407
-0.366424	-1.00469
-0.366424	-0.970974
-0.361083	-0.888885
-0.361083	-1.03539
-0.232757	-0.692226
-0.0945018	-0.833766
0.0801448	-0.255772
0.250612	-0.858531
0.438693	-0.933191
-0.483664	-0.78854
-0.392727	-0.776145
-0.297032	-0.888688
-0.197729	-0.899779
-0.0886306	-0.921921
-0.0886306	-0.584253
-0.0839569	-0.732438
-0.0839569	-0.750084
0.0266834	-0.670483
0.0266834	-0.827688
0.0296312	-0.682915
0.0296312	-0.810462
0.145685	-0.810237
0.278755	-0.477008
0.421906	-0.728538
0.574734	-0.568093
0.244317	-0.580222
0.303056	-0.698668
0.368002	-0.728558
0.424641	-0.652349
0.493174	-0.573073
0.493174	-0.493336
0.495677	-0.414429
0.495677	-3.14258
0.558422	-2.97292
0.558422	-2.81452
0.564119	-3.58209
0.564119	-3.52743
0.624979	-2.66675
0.699527	-3.58617
0.771148	-3.41644
0.856654	-2.52573
0.00517809	-3.35159
0.0934975	-3.53069
0.184474	-3.40764
0.289929	-3.18285
0.397308	-3.23689
0.397308	-3.2581
0.403995	-3.01896
0.403995	-3.07111
0.515251	-3.10601
0.515251	-2.85498
0.516161	-3.36168
0.516161	-2.9043
0.635441	-3.19533
0.767558	-2.95814
0.900209	-3.03237
1.03501	-3.29747
-3.53387	-2.86669
-3.25129	-3.09319
-3.1186	-3.84576
-2.78567	-3.69244
-2.88739	-3.13159
-2.82182	-3.53899
-2.38905	-2.93377
-2.23761	-2.96668
-2.19557	-2.85602
-2.08386	-2.80441
-2.04203	-2.77835
-1.95946	-3.38603
-1.67794	-2.6427
-1.56035	-2.62314
-1.78574	-3.22701
-1.38291	-3.31574
-1.48885	-3.16759
-1.59162	-3.02329
-1.38471	-2.87773
-1.43591	-2.72965
-1.1766	-3.61766
-1.45043	-2.7899
-1.3667	-2.65459
-1.33897	-2.52026
-1.21664	-2.3844
-1.27196	-2.24733
-1.27373	-3.47277
-1.16261	-3.33493
-1.15535	-3.19975
-1.20699	-3.06482
-0.938385	-2.01842
-1.16725	-1.91841
-1.031	-1.81981
-1.03318	-1.72413
-0.98824	-1.63058
-0.855552	-1.53846
-1.05142	-1.44658
-1.01272	-1.35686
-0.770301	-1.26772
-0.961345	-1.18006
-0.824817	-0.648745
-0.814714	-0.572376
-0.8058	-0.49803
-0.678333	-0.424399
-0.678333	-0.352232
-0.674203	-0.20545
-0.674203	-0.281052
-0.871912	-0.139281
-0.78432	-0.210689
-0.776756	-0.317072
-0.544993	-0.0759998
-0.621952	-0.141243
-0.662267	-0.2494
-0.561966	-0.411459
-0.432861	-0.359168
-0.582802	-0.0156422
-0.388038	-0.0723836
-0.0924459	-0.183973
-0.162147	-0.297011
-0.250473	-0.343375
0.0762534	-0.237121
0.188111	-0.17786
0.0767003	-0.278135
0.315153	0.0432078
0.469573	-0.120732
-1.23376	-0.179641
-1.20846	-0.113619
-1.15539	-0.00441495
-1.08252	-0.216025
-0.999173	-0.0510155
-0.915414	-0.123068
-0.826605	0.0998006
-0.73975	-0.0599622
-0.656262	-0.313066
-2.65921	-0.156534
-2.5311	0.0101064
-2.41272	-0.0677129
-2.27977	-0.00165761
-2.60278	0.15493
-2.17507	0.0706061
-2.51405	-0.098425
-2.34643	-0.261663
-2.39596	-0.01365
-2.05639	0.0549431
-2.42567	0.129949
-2.25325	-0.0421253
-2.31869	0.207072
-2.23857	-0.211632
-1.93542	0.0396402
-2.32206	0.187307
-2.16786	0.110806
-2.23852	0.0132854
-2.16446	-0.163403
-2.23305	0.0922328
-2.09295	0.257699
-1.82621	0.243893
-2.14823	0.165217
-2.06885	0.06772
-2.15329	-0.116316
-1.99176	0.019382
-2.06643	0.144389
-1.98768	0.299416
-1.72556	0.307501
-2.07484	0.217374
-1.90093	0.120757
-1.9129	-0.0705701
-1.91477	0.0591601
-1.9845	0.352431
-1.99232	0.0975302
-1.71394	-0.0260629
-1.90655	0.13403
-1.8311	0.0185167
-1.82405	0.169736
-1.85743	0.0620725
-1.7873	0.204251
-1.91095	0.104291
-1.82592	0.237882
-1.7513	0.27141
-1.73709	0.305109
-1.66431	-0.719695
-1.58934	-0.664115
-1.74093	-0.388668
-1.65651	-0.658842
-1.74556	-0.418831
-1.66071	-0.595535
-1.65596	-0.326748
-1.59297	-0.599418
-1.60032	-0.5281
-1.59586	-0.361396
-1.66124	-0.265228
-1.48988	-0.541074
-1.49236	-0.305738
-1.64018	-0.461684
-1.34802	-0.203773
-1.54952	-0.483596
-1.58806	-1.42943
-1.52238	-0.251935
-1.52691	-0.396388
-1.31282	-1.33377
-1.574	-0.142278
-1.40903	-0.427526
-1.49158	-0.199104
-1.40348	-1.24066
-1.55293	-1.1653
-1.45721	-0.332587
-1.46861	-0.344562
-1.24689	-0.081698
-1.43836	-1.32546
-1.49604	-0.372793
-1.32683	-1.14884
-1.47689	-0.794852
-1.39928	-0.146132
-1.38781	-1.07592
-1.3172	-0.269504
-1.17483	-0.281037
-1.37264	-1.23428
-1.35419	-0.989621
-1.42388	-0.0219538
-1.24925	-1.08507
-1.31898	-0.711301
-1.31488	-1.05806
-1.38542	-0.318396
-1.22447	-0.0930568
-1.10118	-0.218103
-1.28266	-1.1442
-1.27028	-0.205565
-1.31417	-1.26551
-1.3398	-0.630512
-1.25765	-1.42893
-1.16244	-0.998655
-1.24087	-0.904823
-1.03963	-0.968105
-1.29873	-1.178
-1.13521	0.0379832
-1.20001	-0.263933
-1.18776	-1.05526
-1.26079	-0.0401895
-1.19307	-0.156268
-1.2292	-1.33509
-1.08722	-0.913581
-1.15991	-0.551857
-0.950301	-0.821386
-1.21761	-0.141692
-1.13073	-1.09309
-1.04486	-0.96661
-1.18146	-0.879184
-1.10498	0.0979124
-1.01617	-0.475056
-1.14711	-1.24371
-1.10404	-0.829233
-1.08479	-0.095376
-0.872606	0.0137019
-1.13433	-0.739366
-0.964194	-1.01051
-0.948545	-0.745829
-1.10748	-0.791433
-1.0236	-0.399468
-1.06211	-0.879473
-1.01018	-1.15406
-0.791447	-0.928486
-1.0314	-0.0358469
-0.866137	-0.658406
-0.952991	-0.664896
-0.947201	-0.323992
-0.986974	-1.06591
-0.910314	-0.847374
-0.835867	-0.578125
-0.769958	-0.794783
-0.707829	-0.584607
-3.71384	-0.704905
-3.60482	0.0219716
-3.36375	-0.250112
-3.60459	-0.978567
-3.54651	-0.767485
-3.28419	-0.497691
-3.51188	-0.505383
-3.52795	-0.71136
-3.18149	0.0778823
-3.38573	-0.177561
-3.33391	-0.892141
-3.30051	-0.689575
-3.28835	-0.427004
-3.21952	-0.62889
-3.23264	0.132494
-3.18837	-0.805841
-3.15954	-0.612074
-3.17591	-0.719574
-3.13276	-1.8319
-3.09205	-1.70943
-3.10825	-1.58708
-3.05172	-1.70192
-3.05871	-1.46685
-2.94463	-1.58923
-2.80845	-1.3517
-2.88458	-1.47713
-2.81586	-1.24094
-2.72885	-1.54301
-2.72775	-1.13235
-2.71516	-1.43456
-2.68942	-1.36749
-2.73097	-1.02674
-2.67076	-0.91234
-2.67983	-1.32911
-2.60321	-1.26122
-2.64107	-0.925427
-2.55465	-1.2262
-2.52088	-1.15939
-2.55596	-0.835938
-2.49167	-1.12678
-2.25192	-1.0609
-2.24468	-0.762308
-2.2265	-1.46641
-2.20129	-1.02987
-2.18873	-0.965158
-1.83789	-1.6773
-1.34512	-1.34947
-1.29472	-0.69045
-1.27013	-0.934638
-1.24787	-1.23476
-1.18891	-1.57897
-1.22999	-0.871746
-0.805247	-0.619518
-0.541351	-1.12121
-0.402486	-0.845123
-0.815546	-1.48205
-0.797774	-1.01254
-0.770789	-1.50653
-0.736147	-0.906426
-0.698653	-0.551132
-0.663137	-1.3874
-0.624183	-1.38517
-0.584865	-0.757717
-0.540083	-0.801491
-0.487683	-1.07581
0.382634	-1.2676
0.404588	-0.976114
0.43618	-1.29351
0.471195	-0.879335
0.512809	-0.483382
0.495143	-1.15489
0.551758	-0.701073
0.556544	-0.784421
0.596337	-1.04555
0.503876	-0.692015
0.60976	-0.694836
0.647044	-0.603197
0.534425	-0.605223
0.53299	-0.940264
0.44249	-1.19992
0.660979	-1.4729
0.70144	-0.516766
0.56698	-0.839308
0.456862	-0.418087
0.565585	-1.36324
0.478547	-0.431581
0.870233	-0.743766
0.597591	-1.25341
0.712032	-0.349467
0.609708	-0.6222
0.502345	-0.65256
0.893684	-1.14446
0.767516	-1.10848
0.631823	-1.03795
0.918785	-0.62454
0.535657	-0.354433
0.757005	-1.06546
0.654422	-0.537275
0.693368	-0.978936
0.665941	-0.895703
0.943968	-0.93499
0.561538	-0.454437
0.69566	-0.816596
0.806363	-0.376771
0.976995	-0.551637
0.699738	-0.740208
0.735019	-0.835837
0.597455	-0.303365
0.733447	-0.666405
1.0051	-0.233091
0.736228	-1.01845
0.855302	-0.595893
0.772045	-0.741787
0.633936	-0.166209
1.0383	-0.528799
0.77493	-0.650166
0.769816	-0.103182
0.811596	-0.463849
0.674753	-0.483165
0.904643	-0.0436186
1.07586	-0.416123
0.812775	-1.08161
0.807523	-1.2134
0.843864	-1.00528
0.816002	-0.350854
0.715932	-1.13133
1.11318	-0.930194
0.960027	-0.858441
0.862141	-1.04971
0.852174	-0.969144
0.88103	-0.890032
0.84826	-0.812822
1.14982	-0.736601
0.874004	-0.66204
0.918417	-0.591509
0.908355	-1.26534
0.949473	-1.35662
0.948725	-1.18684
0.984561	-1.1819
0.973788	-1.09868
1.01556	-1.43106
1.00936	-1.08886
1.0427	-1.2794
1.07658	-1.26012
-2.26617	-1.21355
-2.12904	-1.30618
-2.07931	-1.06083
-2.14023	-1.38791
-1.91908	-1.01482
-2.00665	-0.883189
-1.95205	-0.99892
-2.05075	-1.24802
-1.91741	-1.13537
-1.82568	-1.09588
-1.84849	-1.30971
-1.94452	-1.16969
-1.77352	-0.898189
-1.8355	-1.41022
-1.76839	-1.19331
-1.84973	-1.01122
-1.73875	-0.798906
-1.66006	-0.993123
-1.72898	-1.18935
-1.69011	-0.931998
-1.6706	-1.06169
-1.76656	-1.2882
-1.58404	-1.24896
-1.63936	-0.912087
-1.52358	-1.01662
-1.64923	-1.33578
-1.56008	-1.14976
-1.59211	-0.819591
-1.49271	-1.07832
-1.67916	-1.1334
-1.56611	-0.9328
-1.20067	-0.828643
-1.50418	-0.983861
-1.45783	-0.922868
-1.58015	-0.718344
-1.50243	-0.854981
-1.43633	-1.16358
-1.42451	-1.18873
-1.50986	-1.09064
-1.30709	-1.25869
-1.14305	-0.93309
-1.50247	-0.741468
-1.60658	-1.07617
-1.43896	-0.856074
-1.44164	-0.988451
-1.39022	-0.915033
-1.5108	-0.642869
-1.46136	-0.843614
-1.09957	-0.775551
-1.44911	-1.091
-1.25273	-1.07654
-1.35794	-1.17319
-1.43095	-1.02828
-1.41719	-0.746717
-1.42396	-0.668926
-1.53187	-1.02349
-1.33809	-0.780489
-1.35916	-0.852676
-1.37273	-0.843628
-1.39805	-0.905098
-1.20171	-0.564225
-1.03962	-1.10263
-1.3017	-0.969369
-1.42399	-0.598347
-1.37585	-0.698993
-1.28262	-0.99185
-1.36691	-0.968296
-1.36138	-0.988779
-0.991626	-0.768357
-1.34293	-0.665845
-1.14489	-0.706806
-1.3107	-0.774211
-1.28591	-0.77621
-1.24248	-1.04869
-1.31743	-0.818044
-1.11151	-0.908199
-1.3005	-0.488609
-0.938282	-0.526375
-1.21374	-0.915756
-1.28224	-0.635316
-1.27573	-0.91037
-1.24745	-0.621981
-1.18687	-0.679959
-1.06866	-0.895838
-0.886224	-0.706105
-1.22209	-0.585607
-1.21881	-0.980233
-1.13226	-0.693823
-1.13455	-0.848007
-1.01578	-0.864337
-1.21714	-0.411612
-1.17364	-0.457202
-0.830553	-0.735844
-1.16475	-0.563049
-1.1641	-0.641806
-1.07487	-0.833138
-0.962873	-0.801692
-1.06706	-0.599774
-1.10486	-0.911107
-0.772017	-0.787795
-1.11669	-0.507768
-1.10473	-0.5466
-0.901929	-0.492723
-0.996291	-0.389898
-1.03978	-0.340623
-1.06049	-0.847107
-1.04621	-0.710205
-0.989905	-0.422957
-0.40633	-0.319573
-0.340874	-3.50507
-0.263823	-3.40472
-0.149197	-3.30343
-0.183256	-3.20202
-0.0683991	-3.10206
-0.118265	-3.00261
0.0110645	-2.90279
-0.0643461	-2.66433
-0.0451957	-2.80381
-0.0111967	-2.706
0.00336714	-2.57533
0.0916969	-2.48748
0.0409435	-2.62924
0.0059795	-2.40215
0.059891	-2.53476
0.14789	-2.67369
0.0927119	-2.44093
0.122024	-2.31785
0.209688	-2.5803
0.0847951	-2.34731
0.173389	-2.23468
0.260367	-2.48763
0.147424	-2.25577
0.48649	-2.45702
0.235849	-2.39554
0.316828	-2.15254
0.618711	-2.1658
0.504887	-2.37102
0.206499	-2.305
0.276998	-2.07105
0.53215	-2.07652
0.654464	-2.28498
0.362931	-2.21611
0.258969	-1.98843
0.564627	-1.98987
0.322019	-2.19866
0.695425	-1.90091
0.589211	-2.12861
0.463262	-2.11196
0.612542	-2.04349
0.314917	-2.11217
0.73448	-2.0253
0.475971	-2.03465
0.374412	-1.96011
0.631673	-1.94002
0.765979	-1.95761
0.494555	-1.8807
0.77096	-1.85494
0.779029	-1.80411
0.779533	-1.77113
0.363599	-1.72893
0.512048	-1.65461
0.657457	-1.58159
0.786797	-2.23681
0.525443	-1.51002
0.795814	-2.15878
0.485124	-1.91077
0.808858	-2.08126
0.684542	-1.83242
0.541249	-2.00495
0.821647	-1.37886
0.66762	-1.93051
0.817828	-1.75536
0.556562	-1.85747
0.418189	-1.31408
0.67859	-1.78615
0.829099	-1.67987
0.569094	-1.71636
0.692352	-1.24997
0.840464	-1.60573
0.531525	-1.64943
0.581835	-1.18678
0.70424	-1.53291
0.873468	-1.80057
0.715379	-1.46142
0.507492	-1.72748
0.464985	-1.12589
0.59936	-1.39194
0.50916	-1.65685
0.598791	-1.067
0.603939	-1.32357
0.730106	-0.738753
0.514108	-1.58859
0.603842	-1.00884
0.518945	-1.62768
0.579811	-1.52205
0.611158	-0.952036
0.743308	-0.681184
0.523907	-1.45614
0.619213	-1.55633
0.534733	-0.896026
0.920418	-1.3906
0.61964	-1.48554
0.756962	-1.32682
0.538295	-0.624639
0.625904	-1.26407
0.769585	-1.41598
0.546941	-0.570514
0.635883	-1.34849
0.618669	-1.28258
0.555841	-0.5184
0.6638	-0.466876
0.763417	-0.417017
0.751599	-0.368338
0.776817	-0.321761
0.705581	-2.31982
0.769944	-2.23348
0.795412	-2.04768
0.81158	-2.34114
0.798073	-2.14788
0.831329	-1.96993
0.865824	-2.35438
0.904616	-2.0634
0.949883	-2.25829
0.984414	-1.89293
1.02103	-2.40155
-1.30752	-1.97917
-1.22714	-2.26554
-1.1044	-2.33816
-1.21214	-1.81671
-1.12176	-2.17674
-1.18937	-1.89627
-1.02771	-1.74256
-1.26875	-2.31102
-1.10254	-2.09501
-1.19536	-2.17797
-1.2978	-2.24982
-0.948977	-1.81497
-1.02467	-1.67033
-1.0223	-2.22109
-0.818826	-2.01388
-0.928107	-2.09108
-1.21648	-2.16292
-1.11019	-1.73426
-1.07166	-1.59831
-1.06435	-1.93271
-0.989806	-2.13135
-0.987137	-2.00516
-1.06435	-1.65508
-1.10253	-1.52587
-0.958924	-2.07737
-0.733363	-1.85226
-0.850274	-2.04234
-1.1327	-1.45394
-0.923517	-1.92186
-1.02171	-1.99211
-0.913186	-1.95435
-0.984833	-1.77251
-0.822902	-1.84016
-0.963214	-1.90849
-0.978581	-1.86882
-1.03875	-1.69343
-0.891389	-1.75965
-0.869135	-1.82667
-1.05724	-1.78458
-0.86485	-1.67962
-0.739237	-1.74631
-0.933467	-1.7009
-0.74572	-1.66709
-0.621801	-1.52796
-0.815453	-1.45058
-0.880828	-1.37429
-0.808535	-1.29986
-0.949313	-1.227
-0.875527	-1.1553
-0.848845	-1.08555
-0.78505	-1.01747
-0.967443	-1.38328
-0.774039	-0.95091
-0.752425	-1.31574
-0.847272	-1.25158
-0.521948	-1.19011
-0.634197	-1.1304
-0.709124	-1.07272
-0.697299	-1.01687
-0.771153	-1.16744
-0.793849	-0.9609
-0.853559	-0.905417
-0.602121	-1.10438
-0.706404	-1.04351
-0.880287	-0.984375
-0.683067	-0.945867
-0.729243	-0.928253
-0.759166	-0.891727
-0.646086	-0.874279
-0.416379	-0.822063
-0.711005	-0.838334
-0.769452	-0.770996
-0.613304	-0.785724
-0.589404	-0.721733
-0.659711	-0.733943
-0.79664	-0.68387
-0.581838	-0.432722
-0.502281	-0.385861
-0.482225	-0.341165
-0.595808	-0.298869
-0.671977	-0.258767
-0.616171	-0.219314
-0.624398	-0.717151
-0.520732	-0.679803
-0.672296	-0.179951
-0.310501	-0.64324
-0.511702	-0.606635
-0.704323	-0.141471
-0.515292	-0.570395
-0.55296	-0.533522
-0.46419	-0.102295
-0.385939	-0.495318
-0.460661	-0.456705
-0.572641	-0.419033
-0.359316	-1.86929
-0.529527	-2.07783
-0.490761	-1.7327
-0.57672	-1.86529
-0.61376	-1.76604
-0.187987	-1.96948
-0.406086	-1.59282
-0.384902	-1.77027
-0.409226	-1.63064
-0.479738	-1.86412
-0.428173	-2.24661
-0.341685	-1.6692
-0.257722	-1.50018
-0.432802	-1.67462
-0.480114	-1.53208
-0.225711	-1.76211
-0.311734	-1.5816
-0.318323	-2.08801
-0.30645	-1.57493
-0.0546321	-2.15666
-0.330546	-1.40988
-0.19493	-1.7844
-0.216165	-2.43768
-0.189201	-1.16112
-3.46596	-2.0684
-3.31581	-1.43745
-3.19319	-1.66348
-3.08454	-1.49079
-3.00118	-1.32197
-2.90892	-2.00203
-2.82744	-1.48325
-2.72265	-1.71527
-2.74687	-2.35396
-2.67414	-1.65856
-2.54008	-1.98094
-2.37381	-1.34608
-2.25216	-1.91734
-2.23637	-1.07799
-2.12953	-2.27355
-2.08281	-1.56657
-2.02566	-1.2357
-2.10306	-1.40333
-1.97721	-1.3943
-1.93548	-1.25808
-1.98304	-1.8937
-1.87944	-1.83378
-1.85028	-1.58928
-1.70739	-2.19448
-1.79441	-0.99725
-1.87868	-1.64741
-1.77366	-1.47136
-1.6287	-1.15068
-1.71875	-1.75308
-1.79598	-1.30757
-1.70265	-1.31857
-1.55835	-1.52257
-1.64623	-2.11689
-1.63667	-1.80753
-1.7183	-1.58128
-1.48933	-0.919016
-1.58036	-1.17255
-1.57212	-1.37876
-1.42002	-1.06797
-1.50739	-1.67456
-1.192	-1.72231
-1.36086	-1.45761
-1.16081	-2.04054
-1.45395	-1.22331
-1.30737	-1.51584
-1.12541	-0.843192
-1.08996	-1.23585
-1.25338	-1.63841
-1.05692	-1.59745
-1.2018	-1.08933
-1.01739	-1.39478
-0.985504	-0.989037
-0.949576	-1.67568
-1.28047	-0.767876
-0.916109	-1.28853
-1.23312	-1.96463
-0.955698	-1.52233
-1.186	-1.55532
-0.868082	-1.45182
-1.13711	-1.14228
-1.13634	-1.33405
-1.08774	-0.693595
-0.796024	-1.00886
-1.04017	-1.38814
-1.05252	-1.88973
-1.00054	-1.15696
-0.719184	-0.912632
-0.960075	-1.44963
-0.969643	-1.59723
-0.656111	-0.620844
-0.923114	-1.27536
-0.896135	-1.32587
-0.593303	-1.81627
-0.816156	-1.21701
-0.545491	-0.550234
-0.748985	-1.52055
-0.815839	-1.26436
-0.488729	-1.15882
-0.68508	-1.44565
-0.742982	-1.37199
-0.443113	-1.29926
-0.584905	-1.22758
-0.619502	-0.511978
-0.672041	-0.347083
-0.535641	-0.457534
-0.552784	-0.677646
-0.588435	-0.627077
-0.422588	-0.704092
-0.490114	-0.766498
-0.448248	-0.321777
[truncated: 3,701 more rows]

## Sheet: Figure 3f
logS true	logS predicted
-2.06483	-1.07325
-1.94998	-0.874537
-1.8879	-0.675758
-0.61019	0.51326
-0.39194	0.737355
-0.34028	0.843425
-0.21126	0.945617
-0.0171	1.04597
-0.41881	-1.59597
-0.35701	-1.59401
-0.2702	-1.60119
-0.23873	-1.61043
-0.13454	-1.63173
-0.05302	-1.6551
0.00437	-1.6771
0.07033	-1.69128
0.12063	-1.68889
0.19062	-1.66018
0.2483	-1.61771
0.31984	-1.56087
-1.64627	-3.1726
-1.55676	-3.18083
-1.48732	-3.18639
-1.42725	-3.17488
-1.35488	-3.14125
-1.32033	-3.0788
-1.24713	-2.99137
-1.18495	-2.87714
-1.12833	-2.7453
-1.01312	0.363476
-0.66425	0.601091
-0.45062	0.714635
-0.21126	0.828274
0.14153	0.937633
-0.45625	0.0207855
-0.35955	0.0731737
-0.30365	0.116884
-0.22298	0.172406
-0.16349	0.211564
-0.1041	0.257144
-0.03908	0.302172
0.00706	0.334972
0.04765	0.36384
0.09681	0.401473
0.16204	0.432445
0.2171	0.471491
0.27171	0.521391
0.31705	0.552652
-0.33502	0.0764951
-0.18156	0.187184
0.02632	0.296962
0.19213	0.403064
0.33708	0.506044
0.45025	0.606185
0.62524	0.706079
0.75553	0.804373
0.874	0.902722
-0.99296	-0.0871449
-0.97006	-0.0663201
-0.86451	-0.0361791
-0.84072	-0.0195138
-0.79998	0.0195816
-0.77672	0.0383153
-0.6306	0.126348
-0.47607	0.186116
-0.35414	0.273992
-0.17248	0.378328
0.0163	0.47042
0.12637	0.514454
-0.89967	0.0265692
-0.73391	0.131036
-0.50811	0.230563
-0.31951	0.324231
-0.13334	0.412907
0.00527	0.496584
0.15186	0.580875
0.28565	0.66991
0.38031	0.755412
0.46798	0.841005
-1.79332	-0.116102
-0.99138	-0.0820989
-0.75682	-0.0140476
-0.58822	0.0167282
-0.42448	0.0572746
-0.27408	0.12474
-0.176	0.185855
-0.07101	0.2617
-0.00105	0.322894
0.06519	0.382133
0.12732	0.434262
0.21582	0.514808
-0.84338	-0.0599953
-0.48322	0.0699232
-0.20225	0.187007
-0.0618	0.302963
0.11043	0.413726
0.21196	0.520356
0.32665	0.623423
0.43627	0.723421
0.54482	0.824126
0.63033	0.917273
1.051	0.486962
1.0637	0.522241
1.07125	0.542309
1.07726	0.551637
1.08732	0.587133
1.09884	0.618033
1.10602	0.635479
1.1214	0.672307
1.13267	0.695902
1.14893	0.729194
1.15792	0.748428
1.17216	0.776695
1.18698	0.79988
1.21012	0.837557
1.22795	0.866991
1.24903	0.89372
1.26855	0.915553
1.28917	0.937376
1.30759	0.957668
1.34878	0.992268
1.3731	1.012
1.42314	1.04962
1.47426	1.08119
1.51825	1.10316
-1.76439	-1.02552
-1.71163	-0.98422
-1.6597	-0.942695
-1.60542	-0.901469
-1.53569	-0.860557
-1.45805	-0.819038
-1.38002	-0.777661
-1.28825	-0.734992
-1.20721	-0.691424
-1.12557	-0.648154
-1.04343	-0.604025
-0.95409	-0.559036
-0.87552	-0.513883
-0.79526	-0.470653
-0.71477	-0.427951
-0.62855	-0.385171
-0.57496	-0.364396
-1.36353	-0.942279
-1.14814	-0.777239
-1.06799	-0.690993
-0.97724	-0.603575
-0.89922	-0.51344
-0.80833	-0.427523
-0.67355	-0.344116
-0.59784	-0.0970351
-0.5035	0.0698159
-0.45536	0.157847
-0.42708	0.247577
-0.34537	0.337778
-0.28369	0.426221
-0.19594	0.512081
0.56485	-0.290909
0.57068	-0.264242
0.57658	-0.240891
0.58286	-0.214998
0.59581	-0.174329
0.60353	-0.147239
0.61095	-0.120971
0.61631	-0.102168
0.62216	-0.0808527
0.63459	-0.0351413
0.64781	0.00463316
0.65022	0.0190642
0.65834	0.0470662
0.66666	0.0746276
0.67109	0.087349
0.68078	0.123378
0.68934	0.150104
0.69586	0.170494
0.69586	-0.419467
0.53497	-0.3769
0.54256	-0.335437
0.5543	-0.293474
0.56432	-0.250857
0.57352	-0.210114
0.58475	-0.169416
0.59777	-0.128327
0.60835	-0.0874223
0.62054	-0.046458
0.63078	-0.00587675
0.64426	0.0343129
0.65455	0.0738344
0.66659	0.113655
0.67663	0.153232
0.68945	0.170494
0.69595	-0.414781
0.69595	-0.384202
0.10465	-0.336977
0.15761	-0.318357
0.23334	-0.290327
0.27234	-0.252329
0.31525	-0.224457
0.38338	-0.218743
0.42775	-0.193214
0.43578	-0.171045
0.48331	-0.15082
0.52016	-0.128806
0.55331	-0.111811
0.59233	-0.103255
0.62107	-0.0868553
0.63689	-0.081246
0.66699	-0.00161739
0.67624	0.0264691
0.67624	0.0551639
0.62881	0.0838057
0.65279	0.109915
0.68104	0.13544
0.70302	0.160769
0.73201	0.18618
0.75864	0.211525
0.78313	0.236799
0.8167	0.262073
0.84352	0.288035
0.86793	0.313959
0.89638	0.339956
0.91792	0.366043
0.95007	0.392214
0.977	0.417832
1.00273	0.444028
1.03168	-0.439601
1.05952	-0.399839
1.08671	-0.361122
0.06492	-0.323569
0.13014	-0.286662
0.19434	-0.250121
0.2628	-0.213756
0.3245	-0.178195
0.38432	-0.142227
0.44479	-0.106815
0.50877	-0.0812461
0.56778	-1.33441
0.63149	-0.378573
0.67628	0.0409817
0.67628	0.502658
-3.08728	-0.651451
-1.68938	-0.628502
-1.13011	-0.609192
-0.59973	-0.581762
-0.43127	-0.560424
-0.4246	-0.524307
-0.41628	-0.503368
-0.40703	-0.475036
-0.39766	-0.45751
-0.3809	-0.412797
-0.37646	-0.392152
-0.36561	-0.364596
-0.36117	-0.320626
-0.34396	-0.294412
-0.33481	-0.271639
-0.3251	-0.252911
-0.31069	-0.206326
-0.30053	-0.19016
-0.29301	-0.167638
-0.28574	-0.142256
-0.27027	-0.0984183
-0.26285	-0.0614488
-0.25433	-0.465091
-0.24667	-0.387894
-0.23049	-0.310332
-0.2164	-0.232574
-0.8541	-0.158668
-0.79232	-0.0878972
-0.70925	-0.0156899
-0.65271	-0.51949
-0.5822	-0.493993
-0.5822	-0.460636
-0.53482	-0.434592
-0.53482	-0.413971
-0.47823	-0.39128
-0.47823	-0.364773
-0.49154	-0.338637
-0.43679	-0.303578
-0.36531	-0.269125
-0.3133	-0.245117
-0.27723	-0.236729
-0.234	-0.158668
-0.18221	-0.122452
-0.13759	-0.0878972
-0.08081	-0.052173
-0.02734	-0.0156898
0.00974	0.0201366
0.02126	0.0558479
-0.18834	0.0913229
-0.18834	0.126211
-0.13439	0.159614
-0.10558	0.190184
-0.10558	0.221118
-0.05441	0.251963
-0.03088	0.28283
-0.03088	0.313603
-0.00286	0.344501
0.01276	0.375553
0.05175	0.40648
0.09008	0.437689
0.12126	0.469117
0.16872	0.500431
0.18805	0.53165
0.23141	0.563413
0.27689	0.595809
0.29491	0.627567
0.34159	0.658888
0.37326	-0.748721
0.41093	0.257236
0.42981	-1.13051
0.48126	-0.206934
0.52212	0.194179
0.55123	0.624511
0.59333	-1.16766
0.64406	-1.10546
0.6895	-1.04061
0.73476	-0.970879
-2.32145	-0.89711
-0.92	-0.815238
-1.8395	-0.742933
-0.6357	-0.673498
-0.16633	-0.59916
0.29276	-1.114
-1.97508	-1.00618
-1.87183	-0.905508
-1.75513	-0.848381
-1.6481	-0.775491
-1.5315	-0.722721
-1.39707	-0.658865
-1.28798	-0.613463
-1.17947	-0.591285
-1.07895	-0.518776
-1.85654	-0.444646
-1.68812	-0.367805
-1.53873	-0.286076
-1.454	-0.205319
-1.33087	-0.125382
-1.20696	-0.0456234
-1.11399	0.0335587
-1.06878	0.113303
-0.98852	0.195853
-0.98852	-0.591285
-0.90616	-0.518776
-0.90616	-0.444646
-0.80486	-0.367805
-0.80486	-0.286076
-0.68598	-0.205319
-0.68598	-0.125382
-0.58609	-0.0456234
-0.58609	0.0335587
-0.48468	-1.0293
-0.48468	-0.958827
-0.39411	-0.883462
-0.39411	-0.809988
-0.29545	-0.738016
-0.29545	-0.665007
-0.19324	-0.449455
-0.19324	-0.418239
-0.1124	-0.385906
-0.02785	-0.336305
-1.00374	-0.307203
-1.00374	-0.277278
-0.96592	-0.237676
-0.96592	-0.188106
-0.94036	-0.161977
-0.94036	-0.127058
-0.76105	-0.0961005
-0.76105	-0.0640205
-0.74965	-0.0341982
-0.74965	-0.017986
-0.62592	0.000137672
-0.62592	0.0229294
-0.5264	0.0545132
-0.5264	0.069473
-0.45557	0.103212
-0.45557	-0.526915
-0.38641	-0.52814
-0.38641	0.394719
-1.69329	-0.115689
-1.61325	-0.0330605
-1.50806	0.0515719
-1.3733	0.137469
-1.28718	0.222168
-1.16385	0.308139
0.36532	0.394102
0.36538	0.475567
0.3654	0.594403
0.36631	0.502156
0.3669	0.410313
0.36782	0.321266
0.3693	0.234114
0.37125	0.149614
0.3726	0.0661724
0.37462	-0.0197297
0.37696	-0.108735
0.37998	-0.196274
0.38257	-0.286464
0.38362	-0.37478
0.3857	-0.467105
0.38868	-0.563775
0.39264	-0.658547
0.39476	-0.757788
0.40001	0.589225
-1.02135	0.491215
-1.02135	0.396031
-1.29615	0.300575
-0.50287	0.20746
0.66937	0.113097
0.77426	0.0185541
0.95287	-0.0769134
1.0722	-0.173964
1.27138	-0.27657
1.60544	-0.378411
1.82578	-0.476933
2.01435	-0.574145
-0.1538	-0.677813
-0.27798	-0.786717
-0.39309	-0.900971
-0.51038	0.54591
-0.62483	0.452017
-0.73474	0.359017
-0.8461	0.266922
-0.96106	0.175292
-1.07762	0.0847786
-1.18908	-0.00709133
-1.29992	-0.096089
-1.41781	-0.185769
-1.52988	-0.275757
-1.6487	-0.368527
-1.76408	-0.467372
-1.88025	-0.563433
-0.1317	-0.65764
-0.25839	-0.750697
-0.38088	-0.843877
-0.49675	-0.0868334
-0.61704	0.0174037
-0.73466	0.0730167
-0.84603	0.151798
-0.96518	0.198012
-1.0774	0.257559
-1.19947	0.30825
-1.31244	0.364435
-1.43551	0.393192
-1.55511	0.238637
-1.66783	0.336659
-1.78626	0.420819
-1.89897	0.487216
-0.0566	0.537599
-0.14519	0.583168
-0.23807	0.618588
-0.33005	0.638076
-0.42047	0.662401
-0.51546	0.684559
-0.60663	-0.291993
-0.69931	-0.219838
-0.79048	-0.164836
-0.88129	-0.116836
-0.97476	-0.0585454
-1.06685	-0.0290219
-1.1552	-0.0131535
-1.24867	0.00855916
-1.33458	0.0121566
-1.42238	-0.520299
-0.64708	-0.43035
-0.56009	-0.344955
-0.50542	-0.311526
-0.43255	-0.246215
-0.39369	-0.211887
-0.34158	-0.196151
-0.29828	-0.178325
-0.25256	-0.13692
-0.22959	-0.0793084
-0.12806	-1.48592
-0.05137	-1.42133
0.01686	-1.35548
0.07145	-1.24965
0.13853	-1.17476
0.18655	-1.1051
0.23085	-1.04994
0.25628	-0.994339
0.29197	-0.92897
0.32602	-0.815101
-1.30479	0.380164
-1.21684	0.419202
-1.15164	0.44956
-1.09522	0.471638
-1.02258	0.494637
-0.98542	0.518073
-0.96558	0.547986
-0.93742	0.573877
-0.93291	0.612082
-0.96959	0.65659
-0.89416	0.69485
-0.79912	0.726742
-0.77118	0.759609
-0.70244	0.7846
-0.6721	0.813473
-0.65673	0.849194
-0.64009	0.884361
-0.60202	0.917808
-0.55229	0.933371
-1.27071	-0.562227
-1.22029	-0.472702
-1.17427	-0.385487
-1.10071	-0.296406
-1.04296	-0.209015
-1.00972	-0.121365
-0.96627	-0.0388328
-0.93841	0.0344077
-0.9018	0.151167
-0.84511	0.175268
1.04477	0.211444
1.05562	0.251225
1.06586	0.290409
1.07357	0.33359
1.08215	0.361706
1.09156	0.399221
1.10135	0.442055
1.11267	0.480358
1.13484	0.502648
1.1626	0.526774
1.19115	0.561659
1.21623	0.592932
1.24601	0.628693
1.27093	0.653489
1.29966	0.6719
1.3462	0.691503
1.39752	0.697283
1.45297	-0.651291
1.4858	0.1195
-0.73	-0.211804
-0.58052	-0.0418127
-0.41189	-0.44312
-0.27187	-0.303158
-0.13962	-0.487673
-0.01255	-0.125969
0.10208	-0.410209
0.20364	-0.111677
-0.1207	-0.178543
-0.07796	-0.240746
-0.00933	-0.734071
0.06479	0.0406273
0.13415	0.0732335
0.21494	0.387129
0.26696	-0.336241
0.33059	0.195638
0.4099	-0.214271
0.4751	-0.568019
0.51525	-0.326747
0.55699	0.155333
0.62024	-0.915267
0.6819	-0.550613
0.76147	0.0558798
0.83356	-0.658677
0.89523	-0.26403
0.96207	-0.785474
0.98851	-0.436873
-1.13393	-0.147197
-0.184419	-0.363277
-0.622625	-0.300042
-0.428452	-0.228721
0.0926128	-0.0161602
-0.721111	-0.340896
-0.887559	0.236324
-0.543101	-0.543178
-0.750838	-0.663962
0.19538	-0.502651
0.03406	-0.43137
0.03406	-0.432248
0.03406	-0.043262
0.374665	-0.122338
-1.23617	-0.460044
-0.311615	-0.273809
0.440036	-0.322449
0.440036	-0.238354
0.440036	0.149194
0.440036	-0.0545966
0.440036	-0.335033
0.440036	-0.213197
0.440036	-0.139308
0.764168	-0.397245
-0.611231	0.314206
-0.0708301	-0.0938841
0.0692762	-0.153068
-0.987439	0.0732335
-0.14505	-0.0161602
0.538488	0.314206
0.538488	0.314206
0.538488	0.0732335
-0.501527	0.155333
-0.06189	0.0732335
0.30033	0.0732335
-0.462826	-0.139308
-0.484312	-0.340896
-0.291152	-0.178543
-0.136921	0.314206
0.0660814	0.314206
-0.219882	-0.971601
-0.138368	0.215777
-0.0103388	-0.917129
0.321583	-0.860816
0.321583	0.269585
0.321583	-0.803575
0.25017	0.322456
0.25017	-0.744435
0.25017	0.375105
0.563846	-0.6833
-0.313281	0.426901
-0.21514	-0.620528
-0.306222	0.477843
-0.254574	-0.557645
-0.260856	-0.494098
0.197671	0.528137
0.104716	-0.431745
0.409773	0.577825
0.525527	-0.370256
0.0142375	0.626487
-0.0510568	0.672824
0.441432	-0.308442
0.224014	0.718487
0.48391	0.763051
0.588374	0.313435
0.135245	0.355819
0.135245	-0.520518
0.447964	-0.448311
0.698406	-0.0874368
0.698406	0.563375
0.698406	-0.139827
0.698406	-0.0796725
0.698406	0.135433
0.698406	0.39062
0.698406	-0.567745
0.643832	-0.388603
0.613395	-0.518064
-0.642995	-0.357534
-0.642995	-0.339081
-0.642995	-0.467215
-0.642995	-0.311898
-0.642995	-0.291638
-0.642995	-0.102492
-0.642995	-0.416262
-0.266747	-0.247084
-0.266747	-0.266337
-0.266747	-0.378496
0.0084626	-0.0555885
0.0084626	-0.214388
0.0084626	-0.329753
0.0084626	-0.221054
0.0084626	-0.00974786
0.0084626	-0.187625
0.0084626	-0.171012
0.0436606	-0.270815
0.0436606	0.0340778
0.0436606	0.215777
0.0436606	-0.143461
0.0436606	-0.117377
0.0436606	0.0663961
0.0436606	-0.21362
-0.104312	0.258928
-0.104312	-0.0634858
-0.104312	0.109499
-0.104312	-0.0889745
-0.104312	-0.168472
-0.104312	-0.0198234
-0.104312	-0.123055
0.0546646	0.301312
0.0546646	0.163303
0.0546646	-0.0345033
0.0665655	0.343658
0.0665655	0.0238668
0.0665655	-0.0784976
0.0665655	0.00963606
0.0665655	0.218188
0.0665655	0.375105
0.0665655	0.0671394
0.108943	0.0537654
0.108943	0.261245
0.108943	0.416625
0.108943	0.0976345
0.108943	0.304212
0.108943	0.467668
0.108943	0.346686
0.0167779	0.518182
0.0167779	0.558067
0.277869	0.59756
0.277869	0.635812
0.277869	-0.458635
0.267273	-0.499729
0.267273	-0.46392
0.267273	-0.645452
0.658681	-0.533469
0.658681	-0.191115
0.658681	-0.369208
0.658681	-0.200921
0.658681	-0.648498
0.658681	-0.646517
0.658681	-0.166546
0.853606	-0.247183
0.853606	-0.652805
0.853606	-0.572862
0.853606	-0.660736
0.853606	-0.55144
0.853606	-0.428408
0.853606	-0.483965
-1.20144	-0.383423
-1.01359	-0.399804
-1.01359	-0.429026
-1.1222	-0.127646
-1.1222	-0.278244
-1.05363	-0.39039
-1.05363	-0.165515
-0.924736	-0.289531
-0.924736	-0.143581
-0.987267	-0.238594
-0.987267	-0.10855
-0.839125	-0.217659
-0.839125	-0.140792
-0.910042	-0.324627
-0.910042	-0.276774
-0.755464	-0.0121871
-0.755464	-0.0318444
-0.755464	-0.0553801
-0.852444	-0.0674719
-0.852444	-0.0635852
-0.670573	-0.0697529
-0.670573	-0.0125361
-0.782114	0.0179463
-0.782114	-0.0185937
-0.592687	-0.0266058
-0.592687	-0.145609
-0.704752	-0.0604336
-0.704752	-1.2914
-0.645527	-1.44149
-0.645527	-1.63553
-0.514011	-1.37703
-0.514011	-1.0668
-0.590624	-1.55604
-0.590624	-1.58701
-0.436872	-1.72461
-0.436872	-1.61071
-0.510873	-1.21553
-0.510873	-1.19947
-0.361547	-1.54774
-0.361547	-2.28039
-0.334561	-1.11236
-0.334561	-1.98764
-0.439511	-1.27479
-0.439511	-1.76446
-0.213841	-1.46786
-0.213841	-1.69436
-0.141819	-2.19623
-0.141819	-1.40571
-1.13507	-0.83208
-0.939596	-1.12577
0.109925	-1.22235
0.303573	-1.49678
0.309195	-1.36294
0.315006	-1.81321
0.374929	-2.25857
0.410288	-1.89983
0.450111	-1.90146
0.450111	-1.44581
-1.79618	-1.64117
-1.67877	-0.979085
-1.72379	-2.36108
-1.61558	-1.3136
-1.5933	-1.85472
-1.65046	-1.65967
-1.54326	-2.2749
-1.52989	-1.75533
-1.41068	-1.28986
-1.59244	-1.67616
-1.4568	-1.27677
-1.46366	-1.95328
-1.53938	-1.51075
-1.53938	-2.43843
-1.33087	-0.929064
-1.41233	-2.15463
-1.41233	-2.35602
-1.47665	-2.0357
-1.39569	-1.28397
-1.2601	-1.88235
-1.3586	-2.1167
-1.3586	-1.13391
-1.34907	-1.05172
-1.40506	-1.60558
-1.1997	-1.37344
-1.01942	-1.43092
-1.01942	-1.35258
-1.28633	-1.46216
-1.27453	-1.203
-1.15406	-1.72697
-1.15406	-1.04698
-1.3377	-1.95594
-0.937643	-1.56484
-1.20092	-1.72141
-1.08624	-1.81256
-1.20551	-2.04402
-1.28539	-1.36531
-1.14614	-1.19031
-1.23243	-1.77805
-0.860359	-1.87628
-1.01602	-2.12189
-1.13393	-1.37891
-0.810664	-1.13924
-1.08552	-1.52249
-1.1741	-0.9047
-1.07637	-0.997629
-0.938114	-1.95189
-0.747472	-2.52224
-0.747472	-2.20042
-0.747472	-1.85282
-1.02051	-1.5279
-1.01856	-1.96292
-0.888043	-1.47091
-0.678986	-1.79804
-0.956428	-2.05275
-0.82023	-2.04336
-0.599095	-1.80158
-0.758227	-1.86258
-0.523282	-2.4432
-0.468645	-1.14605
-0.404319	-0.766133
-0.338831	-0.493745
-0.653353	-0.787653
-0.70907	-0.701724
-0.621709	-0.66888
-0.731257	-1.07373
-0.60061	-0.69767
-0.62915	-0.409581
-0.495792	-0.608805
-0.553322	-0.575792
-0.654592	-1.00247
-0.51976	-0.606294
-0.445114	-0.325084
-0.497039	-0.520389
-0.48822	-0.489626
-0.464042	-0.515943
-0.516668	-0.432357
-0.354463	-0.241707
-0.542985	-0.932497
-0.303071	-0.406433
-0.191562	-0.429824
-0.261831	-0.347923
-0.114668	-0.162249
-0.0823957	-0.866023
-0.0936973	-0.351461
-0.0772073	-0.32594
-0.129206	-0.266622
-0.137557	-0.0846922
0.00256397	-0.801165
0.0133777	-0.276652
0.0315304	-0.194379
0.0386076	-0.246033
0.144181	-0.00974891
0.167667	-0.737281
0.0568029	-1.07373
0.195937	-0.194379
0.227953	-0.787653
0.184452	-0.246033
0.145801	-0.766133
0.222333	-0.701724
0.249205	-0.69767
0.362883	-0.0846922
0.43853	-1.00247
0.369249	-0.66888
0.323414	-0.608805
0.285182	-0.606294
0.407141	-0.575792
-1.15552	-0.00974886
-1.76308	-0.932497
-1.38943	-0.493745
-1.24558	-0.520389
-1.40105	-0.515943
-1.46449	-0.489626
-1.08876	-0.409581
-1.49634	-0.432357
-1.31754	-0.866023
-1.57532	-0.429824
-1.62463	-0.406433
-1.29507	-0.325084
-1.30469	-0.347923
-0.949756	-0.351461
-1.72334	-0.801165
-1.70947	-1.14605
-1.23893	-0.241707
-1.37519	-0.32594
-1.41934	-0.266622
-1.72893	-0.276652
-0.922073	-0.737281
-1.17725	-0.162249
-1.53014	-0.958603
-0.727321	-0.906034
-1.00736	-0.857656
-0.984414	-0.812934
-1.72737	-0.770706
-2.31927	-0.770706
-1.67819	-0.724441
-1.77629	-0.724441
-1.08991	-0.678384
-1.58061	-0.633068
-1.35007	-0.586984
-1.3985	-0.540859
-0.823067	-0.620645
-1.87124	-0.570384
-1.58244	-0.520883
-1.80303	-0.473646
-1.75402	-0.42835
-1.65414	-0.383217
-1.16857	-0.337796
-0.875342	-0.291346
-2.03774	-0.242986
-1.92686	-0.400108
-1.97207	-0.334133
-1.24219	-0.270403
-2.21518	-0.212625
-1.82531	-0.157381
-1.57441	-0.106344
-0.95734	-0.106344
-0.961163	-0.0554594
-1.65765	-0.00561449
-0.620307	0.0429513
-1.42013	0.0896655
-1.91714	-0.880321
-1.06562	-0.80898
-1.8814	-0.736465
-1.7581	-0.664181
-1.16448	-0.590394
-1.07052	-0.590394
-1.64577	-0.516151
-0.508742	-0.516151
-1.4684	-0.441632
-1.48899	-0.369717
-0.81095	-0.299584
-1.57604	-0.229284
-1.77266	-1.3033
-1.72238	-1.2369
-0.844689	-1.17184
-1.54021	-1.10677
-1.4115	-1.04342
-1.20021	-1.04342
-1.25312	-0.978867
-1.47776	-0.913396
-1.87705	-0.847334
-1.25919	-0.782801
-1.3172	-0.719761
-1.71838	-1.07067
-2.05091	-0.988618
-1.27627	-0.907153
-1.29336	-0.830038
-1.19212	-0.755676
-1.0297	-0.755676
-1.38972	-0.683056
-1.33574	-0.683056
-2.10217	-0.611009
-1.12424	-0.540167
-0.885757	-0.469901
-1.61585	-0.400731
-1.43777	-0.936529
-0.495399	-0.865541
-0.495399	-0.793116
-0.311486	-0.719269
-0.311486	-0.64732
0.0363614	-0.64732
0.0363614	-0.579707
-0.320246	-0.579707
-0.320246	-0.517454
-0.211366	-0.456283
-0.211366	-0.394695
-0.180355	-0.33336
-0.180355	-0.670395
-0.323929	-0.598449
-0.323929	-0.526986
-0.205249	-0.454967
-0.205249	-0.382497
0.176303	-0.382497
0.176303	-0.311494
-0.0919084	-0.311494
-0.0919084	-0.245827
-0.0336254	-0.181193
-0.0336254	-0.118877
-0.156113	-0.0592193
-0.156113	-4.08627
-0.0719217	-3.92983
-0.0719217	-3.78053
0.315551	-3.97729
0.315551	-3.63994
0.054332	-3.50486
0.054332	-3.92502
0.122343	-3.87255
0.122343	-3.82199
0.0638966	-3.7713
0.0638966	-3.70053
0.186131	-3.58134
0.186131	-3.2614
0.463069	-3.14317
0.463069	-3.46385
0.061564	-3.02522
0.061564	-3.46357
0.28611	-3.34995
0.28611	-3.3518
0.226604	-3.29074
0.226604	-2.91503
0.318227	-3.23512
0.318227	-3.19694
0.614476	-3.16147
0.614476	-3.13361
0.219461	-3.31664
0.219461	-3.07832
0.388919	-3.24281
0.388919	-2.99841
0.472869	-3.18357
0.472869	-2.81176
0.485307	-3.03905
0.485307	-2.88579
0.785765	-3.01362
0.785765	-3.13287
0.429254	-2.71116
0.429254	-2.9663
0.550043	-3.056
0.550043	-2.65747
0.657176	-2.91328
0.657176	-2.77424
0.663468	-2.89688
0.663468	-3.02088
0.967848	-2.6034
0.967848	-2.6034
0.594395	-2.85463
0.594395	-2.9268
-0.320997	-2.78429
-0.320997	-2.54864
0.65805	-2.66433
0.65805	-2.73855
-0.316976	-2.77449
-0.316976	-2.49495
0.662349	-2.80101
0.662349	-2.55316
-0.307858	-2.19953
-0.307858	-2.38605
-0.210993	-2.65671
-0.210993	-2.15376
-0.206457	-2.10725
-0.206457	-2.27833
0.786598	-2.05923
0.786598	-2.01032
-0.153972	-0.501828
-0.153972	-0.398376
-0.178846	-0.304573
-0.178846	-0.215892
-0.0938375	-0.130693
-0.0938375	-0.0501903
-0.0724558	0.0253801
-0.0724558	0.0967961
-0.0359085	0.165916
-0.0359085	-0.825998
0.967028	-0.737425
0.967028	-0.648858
0.0600751	-0.559648
0.0600751	-0.934259
0.0400697	-0.474336
0.0400697	-0.851827
0.0519908	-0.779973
0.0519908	-0.839543
0.0633167	-0.389833
0.0633167	-0.778723
0.124461	-0.706022
0.124461	-0.766938
0.173382	-0.731905
0.173382	-0.306711
0.184551	-0.710352
0.184551	-0.637011
0.217726	-0.697798
0.217726	-0.663653
0.2256	-0.646509
0.2256	-0.595497
0.285845	-0.228362
0.285845	-0.630536
0.312604	-0.573254
0.312604	-0.584614
0.317845	-0.528765
0.317845	-0.567294
0.385974	-0.509429
0.385974	-0.15185
0.42886	-0.523326
0.42886	-1.01949
-0.502484	-0.448855
-0.502484	-0.464482
0.465123	-0.505223
0.465123	-0.461981
0.473237	-0.894171
0.473237	-0.446453
0.485468	-0.403812
0.485468	-0.389898
0.548919	-0.985607
0.548919	-0.901796
0.59404	-0.402083
0.59404	-0.388465
0.614505	-0.341638
0.614505	-0.335766
0.165297	-0.467038
0.249265	-0.782431
0.333318	-0.880535
0.410494	-0.794973
0.496534	-0.328929
0.496534	-0.281058
0.49922	-0.281622
0.49922	-0.397835
0.579034	-0.778132
0.579034	-1.00732
0.582454	-0.894384
0.582454	-0.704203
0.659543	-0.679937
0.742894	-0.778968
0.835805	-0.584476
0.922872	-0.687504
0.541812	-0.223532
0.596489	-0.334155
0.650441	-0.676141
0.707475	-0.489015
0.768652	-0.788415
0.824361	-0.601672
0.890463	-0.887016
0.951667	-0.584095
1.02351	-0.682088
0.5388	-0.273068
0.59143	-0.59352
0.639955	-0.396673
0.692989	-0.585679
0.746857	-0.688558
0.806859	-0.504499
0.806859	-0.601225
0.810987	-0.77444
0.810987	-0.213668
0.860308	-0.493622
0.926943	-0.311373
1.00633	-0.5017
1.08767	-0.501135
0.228612	-0.596243
0.318634	-0.416557
0.414277	-0.156422
0.507577	-0.665369
0.608632	-0.514493
0.608632	-0.406015
0.612202	-0.231993
0.612202	-0.417548
0.705733	-0.421334
0.705733	-0.583994
0.700139	-0.517055
0.700139	-0.0995035
0.791626	-0.339799
0.891736	-0.565194
0.982664	-0.157801
1.08451	-0.430239
-0.812262	-0.323068
-0.699558	-0.0450137
-0.586261	-0.347267
-0.491361	-0.44068
-0.366424	-0.33804
-0.366424	-0.515387
-0.361083	-0.266486
-0.361083	-0.471255
-0.232757	-0.0873832
-0.0945018	-0.349232
0.0801448	0.0080286
0.250612	-0.241348
0.438693	-0.363395
-0.483664	-0.275392
-0.392727	-0.196061
-0.297032	-0.449867
-0.197729	-0.259738
-0.0886306	-0.381034
-0.0886306	-0.0209428
-0.0839569	-0.271322
-0.0839569	-0.165979
0.0266834	-0.130575
0.0266834	-0.292556
0.0296312	-0.205601
0.0296312	-0.389416
0.145685	-0.297572
0.278755	0.044589
0.421906	-0.226074
0.574734	-0.0671805
0.244317	-0.135286
0.303056	-0.217065
0.368002	-0.328171
0.424641	-0.274561
0.493174	-0.222299
0.493174	-0.173406
0.495677	-0.122352
0.495677	-2.78297
0.558422	-2.66676
0.558422	-2.56211
0.564119	-3.4747
0.564119	-4.07046
0.624979	-2.47215
0.699527	-4.07657
0.771148	-3.36153
0.856654	-2.38972
0.00517809	-3.92965
0.0934975	-3.91009
0.184474	-3.9382
0.289929	-3.79773
0.397308	-3.8035
0.397308	-3.25775
0.403995	-3.6736
0.403995	-3.67018
0.515251	-3.15688
0.515251	-3.55118
0.516161	-3.77795
0.516161	-3.54368
0.635441	-3.65568
0.767558	-3.05768
0.900209	-3.54118
1.03501	-3.70825
-3.53387	-3.43074
-3.25129	-2.59414
-3.1186	-3.94001
-2.78567	-3.8249
-2.88739	-3.59755
-2.82182	-3.71175
-2.38905	-2.5002
-2.23761	-3.48813
-2.19557	-2.45469
-2.08386	-3.37965
-2.04203	-2.40804
-1.95946	-3.59847
-1.67794	-3.269
-1.56035	-2.31819
-1.78574	-3.48631
-1.38291	-3.45718
-1.48885	-3.35155
-1.59162	-3.24685
-1.38471	-3.14095
-1.43591	-3.03684
-1.1766	-3.37411
-1.45043	-2.82954
-1.3667	-2.74164
-1.33897	-2.65229
-1.21664	-2.56435
-1.27196	-2.47771
-1.27373	-3.27178
-1.16261	-3.18023
-1.15535	-3.09211
-1.20699	-3.00672
-0.938385	-2.02966
-1.16725	-1.93122
-1.031	-1.8329
-1.03318	-1.73813
-0.98824	-1.64423
-0.855552	-1.54996
-1.05142	-1.45888
-1.01272	-1.36739
-0.770301	-1.27788
-0.961345	-1.18772
-0.824817	-0.899698
-0.814714	-0.822966
-0.8058	-0.749609
-0.678333	-0.677666
-0.678333	-0.605405
-0.674203	-0.724522
-0.674203	-0.532889
-0.871912	-0.655004
-0.78432	-0.460556
-0.776756	-0.824748
-0.544993	-0.5868
-0.621952	-0.38968
-0.662267	-0.75097
-0.561966	-0.941581
-0.432861	-0.716036
-0.582802	-0.519013
-0.388038	-0.321099
-0.0924459	-0.676382
-0.162147	-0.656329
-0.250473	-0.858669
0.0762534	-0.598761
0.188111	-0.596541
0.0767003	-0.778399
0.315153	-0.451256
0.469573	-0.603391
-1.23376	-0.541528
-1.20846	-0.522911
-1.15539	-0.255142
-1.08252	-0.699976
-0.999173	-0.449474
-0.915414	-0.484815
-0.826605	-0.384252
-0.73975	-0.530893
-0.656262	-0.616953
-2.65921	-0.621841
-2.5311	-0.375947
-2.41272	-0.427704
-2.27977	-0.459685
-2.60278	-0.318105
-2.17507	-0.304629
-2.51405	-0.544773
-2.34643	-0.556788
-2.39596	-0.372229
-2.05639	-0.389267
-2.42567	-0.232706
-2.25325	-0.467754
-2.31869	-0.251207
-2.23857	-0.497909
-1.93542	-0.315713
-2.32206	-0.161131
-2.16786	-0.319042
-2.23852	-0.393369
-2.16446	-0.441443
-2.23305	-0.260057
-2.09295	-0.18475
-1.82621	-0.091581
-2.14823	-0.248396
-2.06885	-0.321926
-2.15329	-0.385485
-1.99176	-0.473436
-2.06643	-0.20537
-1.98768	-0.0223505
-1.72556	-0.119295
-2.07484	-0.178077
-1.90093	-0.251999
-1.9129	-0.331077
-1.91477	-0.419838
-1.9845	0.0437165
-1.99232	-0.367797
-1.71394	-0.277789
-1.90655	-0.316323
-1.8311	-0.224819
-1.82405	-0.2651
-1.85743	-0.171606
-1.7873	-0.214035
-1.91095	-0.119248
-1.82592	-0.163319
-1.7513	-0.112196
-1.73709	-0.0608601
-1.66431	-1.08788
-1.58934	-0.982064
-1.74093	-0.820334
-1.65651	-1.01709
-1.74556	-0.853545
-1.66071	-0.911761
-1.65596	-0.748452
-1.59297	-0.947852
-1.60032	-0.843835
-1.59586	-0.786943
-1.66124	-0.675378
-1.48988	-0.881044
-1.49236	-0.719068
-1.64018	-0.778232
-1.34802	-0.601517
-1.54952	-0.818474
-1.58806	-1.4645
-1.52238	-0.651914
-1.52691	-0.713325
-1.31282	-1.37185
-1.574	-0.530366
-1.40903	-0.754919
-1.49158	-0.588609
-1.40348	-1.28051
-1.55293	-1.29949
-1.45721	-0.648945
-1.46861	-0.497887
-1.24689	-0.463018
-1.43836	-1.38253
-1.49604	-0.690695
-1.32683	-1.18817
-1.47689	-0.97719
-1.39928	-0.525337
-1.38781	-1.20192
-1.3172	-0.586676
-1.17483	-0.4401
-1.37264	-1.29045
-1.35419	-1.1014
-1.42388	-0.399482
-1.24925	-1.25951
-1.31898	-0.886899
-1.31488	-1.09193
-1.38542	-0.629097
-1.22447	-0.460649
-1.10118	-0.383673
-1.28266	-1.1982
-1.27028	-0.524681
-1.31417	-1.3708
-1.3398	-0.795049
-1.25765	-1.44564
-1.16244	-1.15373
-1.24087	-1.00015
-1.03963	-0.997524
-1.29873	-1.27862
-1.13521	-0.337781
-1.20001	-0.569451
-1.18776	-1.10854
-1.26079	-0.395643
-1.19307	-0.329014
-1.2292	-1.35028
-1.08722	-1.0507
-1.15991	-0.703128
-0.950301	-0.895952
-1.21761	-0.464738
-1.13073	-1.18672
-1.04486	-1.01884
-1.18146	-0.903561
-1.10498	-0.278097
-1.01617	-0.609499
-1.14711	-1.2563
-1.10404	-0.953011
-1.08479	-0.276313
-0.872606	-0.334788
-1.13433	-0.794215
-0.964194	-1.09568
-0.948545	-0.854009
-1.10748	-0.81346
-1.0236	-0.514773
-1.06211	-0.925695
-1.01018	-1.16034
-0.791447	-1.00333
-1.0314	-0.224473
-0.866137	-0.7008
-0.952991	-0.751165
-0.947201	-0.421859
-0.986974	-1.06086
-0.910314	-0.913139
-0.835867	-0.611298
-0.769958	-0.837564
-0.707829	-0.655404
-3.71384	-0.726111
-3.60482	-0.174413
-3.36375	-0.335962
-3.60459	-0.963702
-3.54651	-0.822899
-3.28419	-0.524933
-3.51188	-0.56004
-3.52795	-0.753125
-3.18149	-0.124114
-3.38573	-0.250807
-3.33391	-0.871151
-3.30051	-0.734427
-3.28835	-0.467645
-3.21952	-0.669041
-3.23264	-0.0755199
-3.18837	-0.782783
-3.15954	-0.650189
-3.17591	-0.694768
-3.13276	-1.28926
-3.09205	-1.17618
-3.10825	-1.06487
-3.05172	-1.20667
-3.05871	-0.955934
-2.94463	-1.09999
-2.80845	-0.851418
-2.88458	-0.998078
-2.81586	-0.750407
-2.72885	-1.13785
-2.72775	-0.652183
-2.71516	-1.03549
-2.68942	-0.898443
-2.73097	-0.55943
-2.67076	-1.37456
-2.67983	-0.937558
-2.60321	-0.801123
-2.64107	-0.467491
-2.55465	-0.841788
-2.52088	-0.708956
-2.55596	-1.29526
-2.49167	-0.751916
-2.25192	-0.621043
-2.24468	-1.21882
-2.2265	-0.920595
-2.20129	-0.665566
-2.18873	-0.536482
-1.83789	-1.50425
-1.34512	-0.836657
-1.29472	-1.14197
-1.27013	-0.580897
-1.24787	-0.754433
-1.18891	-1.43007
-1.22999	-0.453836
-0.805247	-1.06719
-0.541351	-0.675379
-0.402486	-0.498963
-0.815546	-1.3578
-0.797774	-0.59994
-0.770789	-1.15008
-0.736147	-0.524627
-0.698653	-0.994708
-0.663137	-1.28911
-0.624183	-1.05388
-0.584865	-0.416609
-0.540083	-0.449507
-0.487683	-1.0745
0.382634	-0.959302
0.404588	-0.973667
0.43618	-1.22087
0.471195	-0.873839
0.512809	-0.923541
0.495143	-0.865647
0.551758	-0.377286
0.556544	-0.775133
0.596337	-0.773233
0.503876	-0.680874
0.60976	-0.706016
0.647044	-0.588393
0.534425	-0.307159
0.53299	-0.681051
0.44249	-1.15592
0.660979	-1.23236
0.70144	-0.497028
0.56698	-0.59119
0.456862	-0.854745
0.565585	-1.13108
0.478547	-0.406434
0.870233	-0.505296
0.597591	-1.03124
0.712032	-0.317108
0.609708	-0.647918
0.502345	-0.422088
0.893684	-0.9313
0.767516	-1.09365
0.631823	-0.833628
0.918785	-0.929048
0.535657	-0.785989
0.757005	-0.882873
0.654422	-0.856472
0.693368	-0.812455
0.665941	-0.745167
0.943968	-0.739649
0.561538	-0.787676
0.69566	-0.679463
0.806363	-0.7192
0.976995	-0.590651
0.699738	-0.616672
0.735019	-0.64912
0.597455	-0.652734
0.733447	-0.55768
1.0051	-0.588142
0.736228	-1.03329
0.855302	-0.500574
0.772045	-0.560866
0.633936	-0.525101
1.0383	-0.443989
0.77493	-0.474235
0.769816	-0.464443
0.811596	-0.387527
0.674753	-0.534701
0.904643	-0.406034
1.07586	-0.48181
0.812775	-1.11039
0.807523	-1.3804
0.843864	-1.03545
0.816002	-0.428618
0.715932	-1.30209
1.11318	-0.965573
0.960027	-0.898445
0.862141	-1.22479
0.852174	-1.14846
0.88103	-1.07292
0.84826	-0.996586
1.14982	-0.920219
0.874004	-0.849127
0.918417	-0.782959
0.908355	-1.89667
0.949473	-1.93878
0.948725	-1.84619
0.984561	-1.78944
0.973788	-1.65769
1.01556	-1.76212
1.00936	-1.58924
1.0427	-2.11864
1.07658	-1.83218
-2.26617	-2.05568
-2.12904	-2.2032
-2.07931	-1.6952
-2.14023	-1.96776
-1.91908	-1.55751
-2.00665	-1.35199
-1.95205	-1.48779
-2.05075	-2.10443
-1.91741	-1.94831
-1.82568	-1.68138
-1.84849	-1.62992
-1.94452	-1.73204
-1.77352	-1.66127
-1.8355	-1.99403
-1.76839	-1.98412
-1.84973	-1.8285
-1.73875	-1.24872
-1.66006	-1.61034
-1.72898	-2.00602
-1.69011	-1.46099
-1.6706	-1.84845
-1.76656	-1.86311
-1.58404	-1.56323
-1.63936	-1.39017
-1.52358	-1.58665
-1.64923	-1.89659
-1.56008	-1.91679
-1.59211	-1.57402
-1.49271	-1.63036
-1.67916	-1.90944
-1.56611	-1.72501
-1.20067	-1.29678
-1.50418	-1.74521
-1.45783	-1.52282
-1.58015	-1.15044
-1.50243	-1.37095
-1.43633	-1.47259
-1.42451	-1.75763
-1.50986	-1.82665
-1.30709	-1.79409
-1.14305	-1.48959
-1.50247	-1.48837
-1.60658	-1.80963
-1.43896	-1.62153
-1.44164	-1.5307
-1.39022	-1.65244
-1.5108	-1.06158
-1.46136	-1.42423
-1.09957	-1.28285
-1.44911	-1.6533
-1.25273	-1.38159
-1.35794	-1.67791
-1.43095	-1.73267
-1.41719	-1.20306
-1.42396	-1.40814
-1.53187	-1.71585
-1.33809	-1.51925
-1.35916	-1.39607
-1.37273	-1.555
-1.39805	-1.43579
-1.20171	-0.969048
-1.03962	-1.57923
-1.3017	-1.644
-1.42399	-1.33047
-1.37585	-1.19803
-1.28262	-1.29234
-1.36691	-1.61782
-1.36138	-1.54108
-0.991626	-1.33035
-1.34293	-1.1114
-1.14489	-1.41846
-1.3107	-1.45696
-1.28591	-1.3077
-1.24248	-1.50226
-1.31743	-1.33544
-1.11151	-1.54821
-1.3005	-0.88346
-0.938282	-1.24903
-1.21374	-1.52281
-1.28224	-1.31742
-1.27573	-1.2079
-1.24745	-1.11345
-1.18687	-1.21689
-1.06866	-1.43816
-0.886224	-1.3585
-1.22209	-1.01799
-1.21881	-1.40744
-1.13226	-1.21556
-1.13455	-1.45409
-1.01578	-1.42896
-1.21714	-0.79786
-1.17364	-1.17034
-0.830553	-1.24425
-1.16475	-1.21415
-1.1641	-1.26501
-1.07487	-1.12674
-0.962873	-1.33773
-1.06706	-1.11294
-1.10486	-1.30962
-0.772017	-1.36087
-1.11669	-0.926105
-1.10473	-1.03178
-0.901929	-1.11813
-0.996291	-1.09309
-1.03978	-0.716108
-1.06049	-1.21908
-1.04621	-1.23916
-0.989905	-1.02538
-0.40633	-1.01289
-0.340874	-3.50937
-0.263823	-3.42882
-0.149197	-3.34684
-0.183256	-3.26587
-0.0683991	-3.18443
-0.118265	-3.1019
0.0110645	-3.01718
-0.0643461	-1.92573
-0.0451957	-2.93157
-0.0111967	-2.84441
0.00336714	-1.83166
0.0916969	-1.73877
0.0409435	-1.72875
0.0059795	-1.64891
0.059891	-1.63997
0.14789	-2.08047
0.0927119	-1.55483
0.122024	-1.5612
0.209688	-1.97446
0.0847951	-1.47184
0.173389	-1.47535
0.260367	-1.87607
0.147424	-1.3896
0.48649	-1.52824
0.235849	-1.78005
0.316828	-1.39172
0.618711	-1.30756
0.504887	-1.44299
0.206499	-1.68668
0.276998	-1.31301
0.53215	-1.22324
0.654464	-1.35812
0.362931	-1.59456
0.258969	-1.13872
0.564627	-1.23704
0.322019	-1.27365
0.695425	-1.05525
0.589211	-1.5031
0.463262	-1.18949
0.612542	-1.41127
0.314917	-1.33172
0.73448	-1.10404
0.475971	-1.24191
0.374412	-1.31862
0.631673	-1.01911
0.765979	-1.1535
0.494555	-1.06496
0.77096	-0.935772
0.779029	-0.978953
0.779533	-0.857539
0.363599	-0.894989
0.512048	-0.814133
0.657457	-0.738893
0.786797	-1.911
0.525443	-0.665512
0.795814	-1.81575
0.485124	-1.54477
0.808858	-1.72363
0.684542	-1.46273
0.541249	-1.63416
0.821647	-1.13572
0.66762	-1.54896
0.817828	-1.37877
0.556562	-1.46577
0.418189	-1.06138
0.67859	-1.3828
0.829099	-1.29718
0.569094	-1.30213
0.692352	-0.987355
0.840464	-1.21915
0.531525	-1.22572
0.581835	-0.914265
0.70424	-1.14269
0.873468	-1.32509
0.715379	-1.06685
0.507492	-1.24442
0.464985	-0.843018
0.59936	-0.990441
0.50916	-1.16829
0.598791	-0.774928
0.603939	-0.914518
0.730106	-0.380426
0.514108	-1.09264
0.603842	-0.710067
0.518945	-1.57033
0.579811	-1.01848
0.611158	-0.649167
0.743308	-0.313967
0.523907	-0.944671
0.619213	-1.48971
0.534733	-0.587727
0.920418	-0.870871
0.61964	-1.41105
0.756962	-0.79862
0.538295	-0.250612
0.625904	-0.729248
0.769585	-1.33192
0.546941	-0.192538
0.635883	-1.25459
0.618669	-1.17667
0.555841	-0.13634
0.6638	-0.0808785
0.763417	-0.0281683
0.751599	0.0219269
0.776817	0.0695497
0.705581	-2.38384
0.769944	-2.30707
0.795412	-1.59998
0.81158	-1.83014
0.798073	-2.23297
0.831329	-1.51178
0.865824	-1.94877
0.904616	-2.15939
0.949883	-1.73847
0.984414	-1.42404
1.02103	-2.17278
-1.30752	-2.08682
-1.22714	-1.85094
-1.1044	-2.06902
-1.21214	-1.33517
-1.12176	-1.64888
-1.18937	-2.01591
-1.02771	-1.2507
-1.26875	-2.0745
-1.10254	-1.56029
-1.19536	-1.75229
-1.2978	-1.97544
-0.948977	-1.94351
-1.02467	-1.16716
-1.0223	-1.9769
-0.818826	-1.47262
-0.928107	-1.65374
-1.21648	-1.88036
-1.11019	-1.8715
-1.07166	-1.08549
-1.06435	-1.38367
-0.989806	-1.8789
-0.987137	-1.55864
-1.06435	-1.79966
-1.10253	-1.0052
-0.958924	-1.78719
-0.733363	-1.29341
-0.850274	-1.78151
-1.1327	-0.923825
-0.923517	-1.46705
-1.02171	-1.69648
-0.913186	-1.68588
-0.984833	-1.20671
-0.822902	-1.37888
-0.963214	-1.60855
-0.978581	-1.59156
-1.03875	-1.12238
-0.891389	-1.29657
-0.869135	-1.52179
-1.05724	-1.49715
-0.86485	-1.21506
-0.739237	-1.43637
-0.933467	-1.40241
-0.74572	-1.35093
-0.621801	-1.31089
-0.815453	-1.23155
-0.880828	-1.15695
-0.808535	-1.08382
-0.949313	-1.01234
-0.875527	-0.939981
-0.848845	-0.869394
-0.78505	-0.799728
-0.967443	-1.20792
-0.774039	-0.731486
-0.752425	-1.13315
-0.847272	-1.06161
-0.521948	-0.995952
-0.634197	-0.935604
-0.709124	-0.879329
-0.697299	-0.825841
-0.771153	-0.919952
-0.793849	-0.77642
-0.853559	-0.730299
-0.602121	-0.846076
-0.706404	-0.775654
-0.880287	-0.707941
-0.683067	-0.944532
-0.729243	-0.644348
-0.759166	-0.87896
-0.646086	-0.588541
-0.416379	-0.536546
-0.711005	-0.813679
-0.769452	-0.487192
-0.613304	-0.75147
-0.589404	-0.440355
-0.659711	-0.693802
-0.79664	-0.63874
-0.581838	-0.538199
-0.502281	-0.479387
-0.482225	-0.422499
-0.595808	-0.365386
-0.671977	-0.309375
-0.616171	-0.25602
-0.624398	-0.462386
-0.520732	-0.411471
-0.672296	-0.203738
-0.310501	-0.363172
-0.511702	-0.317408
-0.704323	-0.151303
-0.515292	-0.271783
-0.55296	-0.226979
-0.46419	-0.0999659
-0.385939	-0.185156
-0.460661	-0.144135
-0.572641	-0.103502
-0.359316	-2.63281
-0.529527	-2.81443
-0.490761	-2.53706
-0.57672	-2.68143
-0.61376	-2.60196
-0.187987	-2.72994
-0.406086	-2.3553
-0.384902	-2.55002
-0.409226	-2.45699
-0.479738	-2.64611
-0.428173	-3.20106
-0.341685	-2.52186
-0.257722	-2.27979
-0.432802	-2.46984
-0.480114	-2.37751
-0.225711	-2.56379
-0.311734	-2.39027
-0.318323	-3.24954
-0.30645	-2.44123
-0.0546321	-3.13547
-0.330546	-2.20284
-0.19493	-3.11426
-0.216165	-3.22293
-0.189201	-2.06108
-3.46596	-3.06983
-3.31581	-2.29806
-3.19319	-2.48118
-3.08454	-2.31108
-3.00118	-2.12444
-2.90892	-3.17768
-2.82744	-2.36084
-2.72265	-3.04659
-2.74687	-3.15478
-2.67414	-2.75844
-2.54008	-3.00614
-2.37381	-2.21703
-2.25216	-3.10784
-2.23637	-1.98897
-2.12953	-3.0882
-2.08281	-2.39695
-2.02566	-2.04903
-2.10306	-2.22993
-1.97721	-2.28399
-1.93548	-2.13566
-1.98304	-2.9418
-1.87944	-3.03966
-1.85028	-2.69296
-1.70739	-3.02112
-1.79441	-1.91609
-1.87868	-2.98262
-1.77366	-2.31391
-1.6287	-1.97151
-1.71875	-2.97248
-1.79598	-2.20701
-1.70265	-2.14729
-1.55835	-2.628
-1.64623	-2.95273
-1.63667	-2.87539
-1.7183	-2.91845
-1.48933	-1.84356
-1.58036	-2.05427
-1.57212	-2.23204
-1.42002	-1.89722
-1.50739	-2.90422
-1.192	-2.80891
-1.36086	-2.56267
-1.16081	-2.88252
-1.45395	-2.12991
-1.30737	-2.85452
-1.12541	-1.76994
-1.08996	-2.06562
-1.25338	-2.74
-1.05692	-2.83431
-1.2018	-1.97494
-1.01739	-2.49855
-0.985504	-1.82335
-0.949576	-3.09275
-1.28047	-1.69728
-0.916109	-2.15205
-1.23312	-2.81322
-0.955698	-2.76449
-1.186	-2.66865
-0.868082	-2.78908
-1.13711	-2.05392
-1.13634	-2.43537
-1.08774	-1.62361
-0.796024	-1.89623
-1.04017	-2.72277
-1.05252	-2.74387
-1.00054	-1.98891
-0.719184	-1.74935
-0.960075	-2.69441
-0.969643	-3.03263
-0.656111	-1.54857
-0.923114	-2.3725
-0.896135	-2.65604
-0.593303	-2.67389
-0.816156	-2.30855
-0.545491	-1.47306
-0.748985	-2.97129
-0.815839	-2.58915
-0.488729	-2.24432
-0.68508	-2.90871
-0.742982	-2.84371
-0.443113	-2.77805
-0.584905	-2.70955
-0.619502	-0.662109
-0.672041	-0.507694
-0.535641	-0.764741
-0.552784	-0.932644
-0.588435	-0.818933
-0.422588	-0.995373
-0.490114	-1.01313
-0.448248	-0.647307
[truncated: 3,701 more rows]

## Sheet: Figure 4a
	Acetone							Isopropyl alcohol
Experiment		Vermiere			FASTSOLV			Experiment		Vermiere			FASTSOLV
T (K)	logS	T(K)	logS	uncertainty	T (K)	logS	uncertainty	T(K)	logS	T(K)	logS	uncertainty	T (K)	logS	uncertainty
278.15	-1.92686	278.15	0.0408779	0.880906	278.15	-1.81484	0.143452	278.15	-2.31927	278.15	-0.710678	0.87409	278.15	-2.487	0.143602
283.15	-1.8814	283.15	0.276833	0.880906	283.15	-1.73395	0.138051	283.15	-2.21518	283.15	-0.479598	0.87409	283.15	-2.37365	0.126952
288.15	-1.7581	288.15	0.504599	0.880906	288.15	-1.65493	0.134572	288.15	-2.10217	288.15	-0.256537	0.87409	288.15	-2.26181	0.113194
293.15	-1.70947	293.15	0.724596	0.880906	293.15	-1.57673	0.131686	293.15	-2.03774	293.15	-0.0410855	0.87409	293.15	-2.1515	0.10223
298.15	-1.62463	298.15	0.937214	0.880906	298.15	-1.49905	0.129804	298.15	-1.87124	298.15	0.16714	0.87409	298.15	-2.04192	0.0947693
303.15	-1.53014	303.15	1.14282	0.880906	303.15	-1.42084	0.128377	303.15	-1.75402	303.15	0.368496	0.87409	303.15	-1.93271	0.0901376
308.15	-1.42013	308.15	1.34175	0.880906	308.15	-1.34353	0.127432	308.15	-1.58244	308.15	0.563318	0.87409	308.15	-1.8257	0.0889905
313.15	-1.35007	313.15	1.53433	0.880906	313.15	-1.2685	0.128258	313.15	-1.48899	313.15	0.751919	0.87409	313.15	-1.72034	0.0903635
318.15	-1.25919	318.15	1.72086	0.880906	318.15	-1.19635	0.129283	318.15	-1.38972	318.15	0.934592	0.87409	318.15	-1.61696	0.0940491
323.15	-1.17725	323.15	1.90161	0.880906	323.15	-1.12577	0.131818	323.15	-1.24558	323.15	1.11161	0.87409	323.15	-1.51434	0.0985644

[truncated: 21 more sheets: Figure 4b, Figure 5a, Figure 5b, Figure 5c, Figure 5d, Figure 5e, Figure S1a, Figure S1b, Figure S2a, Figure S2b, Figure S2c, Figure S2d, Figure S2e, Figure S2f, Figure S3a, Figure S3b, Figure S4a, Figure S4b, Figure S4c, Figure S4d …]
